# Supplementary material for: (E)-2-({2-[(E)-(Hy­droxy­imino)­meth­yl]phen­oxy}meth­yl)-3-p-tolyl­acrylonitrile
Source: Acta Crystallogr Sect E Struct Rep Online. 2012 Feb 4;68(Pt 3):o570. doi: 10.1107/S160053681200270X (PMC3297297; doi:10.1107/S160053681200270X)
Supplement: Supplementary file 2 [file e-68-0o570-Isup2.hkl]

#
# h,k,l, Fc-squared, Fo-squared, sigma(Fo-squared) and status flag
#
data_I
_shelx_title ' OJS16N in P-1'
_shelx_refln_list_code          4
_shelx_F_calc_maximum      105.84
_exptl_crystal_F_000       308.00
_reflns_d_resolution_high  0.7198
 
loop_
 _symmetry_equiv_pos_as_xyz
 'x, y, z'
 '-x, -y, -z'
 
_cell_length_a     8.4851
_cell_length_b     9.3900
_cell_length_c    10.0779
_cell_angle_alpha 100.208
_cell_angle_beta   90.725
_cell_angle_gamma 105.206
 
_shelx_F_squared_multiplier     1.000
 
loop_
 _refln_index_h
 _refln_index_k
 _refln_index_l
 _refln_F_squared_calc
 _refln_F_squared_meas
 _refln_F_squared_sigma
 _refln_observed_status
   1   0   0      996.45      847.14     13.86 o
   2   0   0     2331.29     2434.47     26.51 o
   3   0   0        7.97        7.79      0.35 o
   4   0   0     1169.82     1148.48     12.78 o
   5   0   0      114.98      123.55      1.85 o
   6   0   0        4.49        6.02      0.23 o
   7   0   0        4.90        3.30      0.23 o
   8   0   0        3.25        4.26      0.31 o
   9   0   0        0.33        0.17      0.29 o
  10   0   0        0.01       -0.21      0.25 o
  11   0   0        4.01        5.83      0.65 o
 -11   1   0        0.02       -0.04      0.32 o
 -10   1   0        0.55        0.03      0.24 o
  -9   1   0        0.52        0.15      0.20 o
  -8   1   0        3.46        2.41      0.22 o
  -7   1   0       29.99       32.14      1.85 o
  -6   1   0       24.21       26.30      0.54 o
  -5   1   0        1.11       -0.06      0.12 o
  -4   1   0      275.52      277.66      3.61 o
  -3   1   0      747.54      796.43     12.97 o
  -2   1   0      730.73      758.17      9.62 o
  -1   1   0        5.18        1.33      0.09 o
   0   1   0      463.35      369.33     11.08 o
   1   1   0        0.34       -0.05      0.05 o
   2   1   0        9.44       10.31      0.25 o
   3   1   0      245.99      239.95      1.98 o
   4   1   0        3.36        1.77      0.16 o
   5   1   0       74.40       82.85      1.76 o
   6   1   0       13.34       10.79      0.43 o
   7   1   0       45.25       47.50      0.82 o
   8   1   0        6.69        6.74      0.37 o
   9   1   0        7.42        7.06      0.39 o
  10   1   0        1.36        1.06      0.34 o
  11   1   0        1.20        0.70      0.53 o
 -11   2   0        0.00       -0.08      0.26 o
 -10   2   0        2.57        1.52      0.24 o
  -9   2   0        2.89        2.51      0.88 o
  -8   2   0       17.14       15.94      0.76 o
  -7   2   0        5.64        5.52      0.39 o
  -6   2   0        6.11        6.00      0.57 o
  -5   2   0      123.38      133.29      3.34 o
  -4   2   0      405.54      397.07      6.84 o
  -3   2   0      520.70      504.75     10.81 o
  -2   2   0       22.39       25.19      0.34 o
  -1   2   0     1683.25     1747.71     14.51 o
   0   2   0       23.46       21.64      0.50 o
   1   2   0     1292.30     1320.46     10.80 o
   2   2   0      438.53      427.32      3.91 o
   3   2   0        0.57        0.72      0.15 o
   4   2   0        0.06        0.22      0.13 o
   5   2   0        0.02       -0.13      0.13 o
   6   2   0       16.87       16.59      0.48 o
   7   2   0        3.17        4.16      0.31 o
   8   2   0       22.20       21.47      0.63 o
   9   2   0        0.00        0.10      0.31 o
  10   2   0        0.14        0.63      0.40 o
 -11   3   0        0.30       -0.05      0.33 o
 -10   3   0        0.03       -0.74      0.74 o
  -9   3   0        2.59        2.55      0.68 o
  -8   3   0       17.14       18.07      1.07 o
  -7   3   0        9.56       11.74      0.83 o
  -6   3   0       11.48       10.80      0.71 o
  -5   3   0      240.19      224.38      4.28 o
  -4   3   0       18.32       14.19      0.32 o
  -3   3   0      111.25      125.13      1.36 o
  -2   3   0       11.01       13.10      0.24 o
  -1   3   0       66.28       77.19      0.91 o
   0   3   0      720.44      776.87      6.44 o
   1   3   0       42.72       39.77      0.55 o
   2   3   0      424.52      482.92      4.46 o
   3   3   0       29.17       26.17      0.52 o
   4   3   0       33.07       32.74      0.58 o
   5   3   0        0.00       -0.08      0.17 o
   6   3   0        3.70        3.89      0.32 o
   7   3   0        3.12        2.61      0.36 o
   8   3   0        0.12       -0.30      0.30 o
   9   3   0        0.01        0.49      0.80 o
  10   3   0        0.21        0.16      0.59 o
 -10   4   0        0.00        0.07      0.63 o
  -9   4   0        0.20       -0.13      0.77 o
  -8   4   0       11.67        9.74      1.04 o
  -7   4   0       10.65       10.11      0.81 o
  -6   4   0       40.97       34.97      0.85 o
  -5   4   0       31.30       32.10      0.59 o
  -4   4   0        0.57        1.02      0.21 o
  -3   4   0        0.06       -0.04      0.07 o
  -2   4   0       72.94       83.26      0.93 o
  -1   4   0      265.33      241.88      2.55 o
   0   4   0     1105.50     1210.25     10.76 o
   1   4   0        1.93        2.67      0.19 o
   2   4   0      234.66      234.89      2.37 o
   3   4   0       11.90       12.90      0.39 o
   4   4   0       16.22       14.90      0.52 o
   5   4   0        0.02       -0.15      0.20 o
   6   4   0        2.17        1.21      0.34 o
   7   4   0        0.05       -0.19      0.33 o
   8   4   0       15.39       16.06      1.29 o
   9   4   0        1.08        2.68      0.91 o
 -11   5   0        0.02       -0.80      0.87 o
 -10   5   0        5.89        9.09      1.40 o
  -9   5   0        6.89       10.49      1.38 o
  -8   5   0       15.02       12.85      1.32 o
  -7   5   0       40.05       39.82      1.05 o
  -6   5   0       14.49       12.15      0.58 o
  -5   5   0      146.70      129.56      1.44 o
  -4   5   0       39.99       40.62      0.61 o
  -3   5   0       95.38      107.06      1.14 o
  -2   5   0      192.90      224.79      2.43 o
  -1   5   0      578.44      610.84      6.14 o
   0   5   0       59.12       61.72      0.91 o
   1   5   0       68.10       74.02      0.89 o
   2   5   0       59.92       49.17      1.20 o
   3   5   0        3.50        3.19      0.26 o
   4   5   0        2.64        1.33      0.30 o
   5   5   0        9.67        8.43      0.54 o
   6   5   0       75.87       81.59      1.80 o
   7   5   0        0.20        1.42      0.85 o
   8   5   0       14.48       13.87      1.45 o
   9   5   0        0.15        1.18      0.91 o
 -11   6   0        0.63        0.61      1.02 o
 -10   6   0        1.62        2.02      1.00 o
  -9   6   0        0.01       -0.65      0.65 o
  -8   6   0        0.80        1.80      0.80 o
  -7   6   0       74.46       70.25      1.03 o
  -6   6   0        2.29        2.67      0.24 o
  -5   6   0       26.71       26.97      0.63 o
  -4   6   0        9.40        9.11      0.33 o
  -3   6   0       44.86       47.08      0.62 o
  -2   6   0        5.72        5.44      0.28 o
  -1   6   0       13.56       15.32      0.46 o
   0   6   0        0.00        0.30      0.19 o
   1   6   0        9.92       10.48      0.45 o
   2   6   0       37.64       33.59      0.84 o
   3   6   0        8.10        9.71      0.60 o
   4   6   0        3.87        1.56      0.85 o
   5   6   0        0.88        0.83      0.56 o
   6   6   0       15.66       13.74      1.45 o
   7   6   0        5.45        6.19      1.17 o
   8   6   0        4.05        5.51      1.23 o
 -11   7   0        1.04        2.32      1.06 o
 -10   7   0        6.76        7.77      1.52 o
  -9   7   0        0.00        0.11      0.18 o
  -8   7   0        5.61        4.34      0.26 o
  -7   7   0       19.98       20.65      0.51 o
  -6   7   0        5.12        4.42      0.30 o
  -5   7   0      162.40      158.95      1.92 o
  -4   7   0       17.73       20.79      0.49 o
  -3   7   0       74.24       77.93      0.94 o
  -2   7   0        2.40        2.55      0.26 o
  -1   7   0       36.05       33.34      0.72 o
   0   7   0       82.71       83.26      1.39 o
   1   7   0      183.42      164.52      2.75 o
   2   7   0       50.78       52.97      1.66 o
   3   7   0       97.13       96.44      2.44 o
   4   7   0        6.98        5.91      0.75 o
   5   7   0       32.88       35.25      1.54 o
   6   7   0        2.55        3.00      1.06 o
   7   7   0        4.73        5.12      1.26 o
 -10   8   0        0.31        0.35      0.26 o
  -9   8   0        8.85        9.48      0.67 o
  -8   8   0        0.09       -0.10      0.24 o
  -7   8   0       96.30       96.57      1.37 o
  -6   8   0        5.61        4.17      0.34 o
  -5   8   0       18.80       18.08      0.56 o
  -4   8   0        0.60        1.03      0.23 o
  -3   8   0       17.06       17.35      0.44 o
  -2   8   0       17.54       15.68      0.56 o
  -1   8   0       17.30       14.32      0.62 o
   0   8   0        2.85        2.13      0.44 o
   1   8   0       19.59       18.50      1.06 o
   2   8   0       50.48       44.97      1.63 o
   3   8   0        0.08       -0.17      0.54 o
   4   8   0       27.88       23.96      1.31 o
   5   8   0        2.65        2.52      0.72 o
   6   8   0        4.82        5.84      1.31 o
 -10   9   0        0.04       -0.31      0.31 o
  -9   9   0        0.02       -0.28      0.54 o
  -8   9   0        0.18        0.16      0.35 o
  -7   9   0        3.14        3.22      0.35 o
  -6   9   0        0.08        0.03      0.28 o
  -5   9   0       11.75        9.81      0.48 o
  -4   9   0        1.91        1.77      0.32 o
  -3   9   0        4.38        4.74      0.39 o
  -2   9   0        1.00       -0.35      0.35 o
  -1   9   0        0.99        0.24      0.41 o
   0   9   0       30.35       24.00      1.36 o
   1   9   0       10.61       10.11      1.03 o
   2   9   0       23.97       21.18      1.28 o
   3   9   0        0.15       -0.34      0.84 o
   4   9   0       10.55       10.44      1.02 o
   5   9   0        3.34        2.70      0.80 o
  -9  10   0        0.58        0.49      0.37 o
  -8  10   0        0.07       -0.24      0.31 o
  -7  10   0        3.24        2.63      0.37 o
  -6  10   0        2.92        2.91      0.43 o
  -5  10   0        0.31        0.32      0.34 o
  -4  10   0        0.47        0.09      0.36 o
  -3  10   0        3.69        1.95      0.42 o
  -2  10   0        9.36        7.71      0.66 o
  -1  10   0       19.75       17.60      1.14 o
   0  10   0       15.11       13.18      1.00 o
   1  10   0        0.58        0.67      0.70 o
   2  10   0        7.57        4.34      0.82 o
   3  10   0        9.28        8.23      1.01 o
   4  10   0        4.39        4.86      0.93 o
  -8  11   0        1.05        2.35      0.46 o
  -7  11   0        0.03        0.02      0.39 o
  -6  11   0        5.76        8.19      0.61 o
  -5  11   0        6.30        8.26      1.08 o
  -4  11   0        2.41        3.76      0.64 o
  -3  11   0        6.28        5.59      0.83 o
  -2  11   0        1.44        0.69      0.99 o
  -1  11   0       17.99       22.10      1.32 o
   0  11   0        4.31        4.76      0.84 o
   1  11   0        0.01       -0.62      0.62 o
   2  11   0        0.55        0.59      0.69 o
   3  11   0       10.87       12.06      1.22 o
  -7  12   0        2.74        5.11      1.22 o
  -6  12   0        0.01       -0.30      0.54 o
  -5  12   0        1.04        0.67      0.60 o
  -4  12   0        0.14       -0.44      0.60 o
  -3  12   0        2.26        2.39      0.80 o
  -2  12   0        0.00       -0.41      0.94 o
  -1  12   0        5.23        5.75      0.94 o
   0  12   0        1.33        3.02      0.86 o
  -1 -12   1       14.87       21.30      3.15 o
   0 -12   1        3.28        5.67      1.60 o
   1 -12   1        0.19       -0.55      0.75 o
   2 -12   1       13.01       12.21      1.65 o
   3 -12   1       11.29        8.91      1.05 o
   4 -12   1        1.31        2.25      0.77 o
   5 -12   1        4.21        5.13      0.71 o
   6 -12   1        0.06        0.21      0.74 o
   7 -12   1        7.07        9.63      0.96 o
  -3 -11   1        3.42        4.19      1.16 o
  -2 -11   1        1.03        1.45      0.78 o
  -1 -11   1        6.89        8.83      2.24 o
   0 -11   1        5.70        5.44      0.88 o
   1 -11   1       11.03       11.94      1.08 o
   2 -11   1       13.35       13.93      1.04 o
   3 -11   1        8.88       11.25      0.83 o
   4 -11   1        7.91        7.49      0.71 o
   5 -11   1        1.26        0.84      0.96 o
   6 -11   1        0.51       -0.12      0.39 o
   7 -11   1        1.56        2.20      0.45 o
   8 -11   1        0.10        0.20      0.38 o
  -4 -10   1        0.24        0.83      0.66 o
  -3 -10   1        0.29        0.51      0.66 o
  -2 -10   1        5.54        5.28      1.17 o
  -1 -10   1        0.11       -0.35      0.71 o
   0 -10   1        1.55        2.82      0.67 o
   1 -10   1       10.46        8.30      0.88 o
   2 -10   1        0.15       -0.39      0.39 o
   3 -10   1        2.89        2.95      0.44 o
   4 -10   1        1.17        0.57      0.37 o
   5 -10   1        7.96        7.49      0.53 o
   6 -10   1        0.08       -0.30      0.30 o
   7 -10   1        0.01       -0.05      0.30 o
   8 -10   1        1.69        1.44      0.34 o
   9 -10   1        2.10        2.37      0.42 o
  -5  -9   1        0.07        0.58      0.67 o
  -4  -9   1        2.00        2.26      1.10 o
  -3  -9   1        0.08       -0.53      0.53 o
  -2  -9   1        1.11        0.90      0.58 o
  -1  -9   1        0.27        1.23      0.56 o
   0  -9   1       35.77       31.27      1.42 o
   1  -9   1       12.98        9.47      0.66 o
   2  -9   1        7.59        5.85      0.55 o
   3  -9   1        0.08       -0.14      0.23 o
   4  -9   1        1.34        0.90      0.29 o
   5  -9   1        0.83        0.52      0.28 o
   6  -9   1        1.16        0.58      0.28 o
   7  -9   1        5.72        4.92      0.38 o
   8  -9   1       10.89        9.06      0.61 o
   9  -9   1        0.44       -0.31      0.31 o
  10  -9   1        6.06        5.19      0.42 o
  -6  -8   1        2.13        1.60      1.08 o
  -5  -8   1        7.34        7.80      0.89 o
  -4  -8   1        0.77        0.86      0.59 o
  -3  -8   1       11.28       10.64      0.90 o
  -2  -8   1       32.08       29.78      1.62 o
  -1  -8   1       75.43       70.54      2.02 o
   0  -8   1       13.19       12.09      0.67 o
   1  -8   1      127.46      107.88      1.74 o
   2  -8   1       49.06       49.58      0.94 o
   3  -8   1       13.73       13.95      0.41 o
   4  -8   1        0.22       -0.05      0.15 o
   5  -8   1        3.47        3.46      0.31 o
   6  -8   1       23.31       22.27      0.60 o
   7  -8   1       81.26       83.57      1.42 o
   8  -8   1        2.72        3.16      0.30 o
   9  -8   1        9.40        9.47      0.65 o
  10  -8   1        0.01        0.02      0.24 o
  -7  -7   1        0.18        1.12      0.95 o
  -6  -7   1        5.06        3.36      1.09 o
  -5  -7   1       53.86       59.24      1.93 o
  -4  -7   1        5.99        5.78      0.73 o
  -3  -7   1        0.42        0.05      0.48 o
  -2  -7   1        4.49        5.12      0.64 o
  -1  -7   1       26.35       28.00      1.01 o
   0  -7   1       47.46       43.53      0.85 o
   1  -7   1        2.09        2.22      0.26 o
   2  -7   1       24.51       30.08      0.65 o
   3  -7   1        4.60        4.59      0.23 o
   4  -7   1        0.53        0.57      0.15 o
   5  -7   1       81.93       85.56      1.06 o
   6  -7   1       77.95       81.71      1.13 o
   7  -7   1       16.35       20.70      0.49 o
   8  -7   1       16.30       17.91      0.47 o
   9  -7   1        1.32        1.94      0.25 o
  10  -7   1        0.17       -0.74      0.74 o
  11  -7   1        1.00        0.83      0.94 o
  -8  -6   1        0.62        0.20      0.87 o
  -7  -6   1        1.79        1.08      0.91 o
  -6  -6   1      126.11      126.32      3.47 o
  -5  -6   1       14.23       15.09      0.96 o
  -4  -6   1       88.71       82.36      2.12 o
  -3  -6   1       73.14       74.67      1.59 o
  -2  -6   1        1.08        1.05      0.28 o
  -1  -6   1        2.77        2.75      0.26 o
   0  -6   1        0.04        0.05      0.18 o
   1  -6   1       19.10       18.62      0.48 o
   2  -6   1        7.11       10.30      0.48 o
   3  -6   1      317.35      322.00      2.89 o
   4  -6   1        2.47        2.00      0.21 o
   5  -6   1        0.34        0.33      0.13 o
   6  -6   1        0.20       -0.14      0.14 o
   7  -6   1      107.51      108.66      1.74 o
   8  -6   1        7.66        5.92      0.79 o
   9  -6   1        2.89        3.43      1.02 o
  10  -6   1        1.84        2.99      1.11 o
  11  -6   1        1.89        2.47      1.17 o
  -9  -5   1        0.38       -0.65      0.80 o
  -8  -5   1       21.82       25.50      1.82 o
  -7  -5   1       12.80       13.82      1.34 o
  -6  -5   1       24.02       24.44      1.05 o
  -5  -5   1       44.87       44.57      1.05 o
  -4  -5   1        7.58        8.30      0.64 o
  -3  -5   1       79.46       85.78      1.14 o
  -2  -5   1       13.21       11.26      0.41 o
  -1  -5   1      202.22      210.80      2.01 o
   0  -5   1       97.11      114.08      1.42 o
   1  -5   1        0.79        1.08      0.16 o
   2  -5   1      560.40      616.79      6.15 o
   3  -5   1      358.91      369.34      3.45 o
   4  -5   1        0.92       -0.14      0.14 o
   5  -5   1        1.42        1.46      0.13 o
   6  -5   1       19.13       21.58      1.38 o
   7  -5   1       64.97       63.05      1.42 o
   8  -5   1        5.11        5.67      1.02 o
   9  -5   1        0.40        0.15      0.69 o
  10  -5   1       19.06       21.22      1.95 o
  11  -5   1        0.93        0.78      1.09 o
  -9  -4   1        0.52        0.11      0.54 o
  -8  -4   1       22.96       23.02      0.98 o
  -7  -4   1       50.62       49.71      1.16 o
  -6  -4   1        3.70        4.30      0.82 o
  -5  -4   1       20.58       19.17      0.59 o
  -4  -4   1        6.00        6.33      0.33 o
  -3  -4   1        7.12        6.02      0.29 o
  -2  -4   1       10.83        9.16      0.31 o
  -1  -4   1      160.87      179.48      1.59 o
   0  -4   1        9.41       14.89      0.33 o
   1  -4   1      252.77      258.95      2.71 o
   2  -4   1     1041.89     1104.41      9.86 o
   3  -4   1       96.00      114.17      1.08 o
   4  -4   1        2.61        2.06      0.12 o
   5  -4   1       74.15       72.37      1.02 o
   6  -4   1      115.57      107.24      1.58 o
   7  -4   1      258.93      225.62      6.28 o
   8  -4   1        2.64        0.84      0.69 o
   9  -4   1        3.62        4.17      1.03 o
  10  -4   1        0.57        0.95      0.99 o
 -10  -3   1        0.08        0.05      0.58 o
  -9  -3   1        4.26        4.52      0.70 o
  -8  -3   1        5.29        6.46      0.47 o
  -7  -3   1       15.25       16.15      0.65 o
  -6  -3   1        0.01       -0.19      0.19 o
  -5  -3   1        1.71        1.80      0.22 o
  -4  -3   1      101.78       99.57      1.29 o
  -3  -3   1       77.34       72.89      2.09 o
  -2  -3   1       52.45       54.86      0.71 o
  -1  -3   1       80.74       86.55      0.96 o
   0  -3   1      138.82      144.77      1.34 o
   1  -3   1        1.36        1.95      0.14 o
   2  -3   1      629.66      620.28      5.18 o
   3  -3   1       22.85       19.32      0.36 o
   4  -3   1       64.42       67.62      0.92 o
   5  -3   1       25.96       34.83      0.89 o
   6  -3   1       65.76       63.07      1.75 o
   7  -3   1        0.14        0.80      0.46 o
   8  -3   1        1.21        0.39      0.45 o
   9  -3   1        8.10       10.79      0.95 o
  11  -3   1        0.76        0.41      0.43 o
 -10  -2   1        1.03        1.09      0.38 o
  -9  -2   1        1.00        0.69      0.33 o
  -8  -2   1        0.21        0.15      0.25 o
  -7  -2   1       11.18       11.40      0.45 o
  -6  -2   1        4.48        4.25      0.25 o
  -5  -2   1       21.37       24.83      0.45 o
  -4  -2   1        0.62        1.33      0.15 o
  -3  -2   1        0.99        0.68      0.36 o
  -2  -2   1       99.50       86.50      0.93 o
  -1  -2   1      460.46      485.33      4.74 o
   0  -2   1       16.53       14.54      0.22 o
   1  -2   1      142.95      156.19      1.35 o
   2  -2   1      626.99      661.69      6.67 o
   3  -2   1       33.16       36.45      0.73 o
   4  -2   1        4.91        9.92      0.44 o
   5  -2   1        0.92        3.90      0.24 o
   6  -2   1       90.57       92.86      1.28 o
   7  -2   1        8.69        9.45      0.73 o
   8  -2   1        0.00       -0.21      0.21 o
   9  -2   1        0.01        0.18      0.62 o
  10  -2   1        0.09        0.15      0.20 o
  11  -2   1        0.03        0.24      0.30 o
 -11  -1   1        0.74        0.57      0.53 o
 -10  -1   1        0.11       -0.07      0.32 o
  -9  -1   1        0.91        0.19      0.25 o
  -8  -1   1       21.66       21.04      0.52 o
  -7  -1   1        0.12        1.02      0.26 o
  -6  -1   1      134.47      131.44      1.59 o
  -5  -1   1       45.26       38.02      0.54 o
  -4  -1   1      111.47      107.96      1.05 o
  -3  -1   1      293.38      300.13      2.62 o
  -2  -1   1     2317.94     2277.60     18.94 o
  -1  -1   1      130.51      124.88      0.94 o
   0  -1   1      281.43      283.97      2.89 o
   1  -1   1     2174.30     2188.10     16.35 o
   2  -1   1    10751.04    10413.40    156.74 o
   3  -1   1       48.71       57.03      0.71 o
   4  -1   1      304.14      274.21      3.20 o
   5  -1   1       28.96       28.25      0.46 o
   6  -1   1       45.91       42.35      0.81 o
   7  -1   1       12.42       10.26      0.40 o
   8  -1   1        7.02        7.26      0.29 o
   9  -1   1        8.27        9.57      0.37 o
  10  -1   1        1.94        1.88      0.37 o
  11  -1   1        0.11       -0.30      0.32 o
 -11   0   1        2.18        2.77      0.86 o
 -10   0   1        0.46        0.53      0.24 o
  -9   0   1        0.44       -0.22      0.22 o
  -8   0   1       81.73       79.84      1.12 o
  -7   0   1       25.11       26.24      0.52 o
  -6   0   1       27.28       33.68      0.49 o
  -5   0   1       16.23       20.54      0.32 o
  -4   0   1       58.42       78.43      0.77 o
  -3   0   1      146.96      138.32      1.26 o
  -2   0   1       87.18       85.53      0.68 o
  -1   0   1      134.98      134.05      0.82 o
   0   0   1      151.63       74.62      8.41 o
   1   0   1      313.79      303.31      1.94 o
   2   0   1     1759.93     1772.56     12.16 o
   3   0   1      549.77      603.64      4.96 o
   4   0   1        0.00        0.12      0.08 o
   5   0   1       49.71       48.08      0.79 o
   6   0   1       10.24        8.35      0.26 o
   7   0   1        0.03       -0.15      0.17 o
   8   0   1       55.50       55.13      0.92 o
   9   0   1       13.48       13.33      0.48 o
  10   0   1        2.91        3.92      0.34 o
  11   0   1        0.00       -0.47      0.95 o
 -11   1   1        0.07       -0.27      0.27 o
 -10   1   1        9.95        8.77      0.44 o
  -9   1   1        2.65        2.18      0.23 o
  -8   1   1       50.80       47.06      0.63 o
  -7   1   1        3.04        3.54      0.25 o
  -6   1   1        1.02        1.08      0.16 o
  -5   1   1       71.41       73.80      1.01 o
  -4   1   1        9.74       13.50      0.32 o
  -3   1   1      217.22      232.89      3.12 o
  -2   1   1      633.53      599.49      6.68 o
  -1   1   1     1700.45     1726.11     10.76 o
   0   1   1      735.01      747.12      5.13 o
   1   1   1     1255.54     1296.42      8.98 o
   2   1   1      759.36      754.19      5.95 o
   3   1   1      207.70      209.41      2.02 o
   4   1   1        0.05        0.06      0.11 o
   5   1   1        9.35        9.12      0.29 o
   6   1   1        4.87        4.57      0.26 o
   7   1   1       25.91       29.33      0.63 o
   8   1   1       22.41       21.36      0.59 o
   9   1   1        2.44        2.84      0.36 o
  10   1   1        2.38        1.20      0.48 o
 -11   2   1       11.73       13.77      0.53 o
 -10   2   1        7.25        7.82      0.40 o
  -9   2   1        1.15        0.49      0.29 o
  -8   2   1       21.75       21.35      0.59 o
  -7   2   1        0.51        1.13      0.24 o
  -6   2   1        5.00        3.05      0.19 o
  -5   2   1       25.12       23.81      0.67 o
  -4   2   1      199.94      192.10      2.32 o
  -3   2   1      114.50      106.95      1.30 o
  -2   2   1      291.64      314.88      2.53 o
  -1   2   1     4823.23     4912.77     34.68 o
   0   2   1    11202.74    10982.62     90.99 o
   1   2   1       49.24       53.95      0.77 o
   2   2   1       34.65       34.21      0.49 o
   3   2   1       33.14       33.38      0.51 o
   4   2   1      569.26      632.49      5.85 o
   5   2   1       33.12       32.89      0.51 o
   6   2   1        1.76        1.57      0.23 o
   7   2   1        2.59        2.26      0.30 o
   8   2   1        3.13        2.92      0.36 o
   9   2   1        0.17        0.34      0.52 o
  10   2   1        0.29       -0.07      0.64 o
 -11   3   1        3.76        3.51      0.46 o
 -10   3   1        0.45        0.12      0.79 o
  -9   3   1        6.79        6.75      0.49 o
  -8   3   1        2.77        2.76      0.62 o
  -7   3   1       50.70       50.11      1.03 o
  -6   3   1       88.59       94.31      1.32 o
  -5   3   1      102.36      114.43      2.02 o
  -4   3   1      231.40      242.55      2.59 o
  -3   3   1       30.44       30.02      0.36 o
  -2   3   1       89.54      107.38      1.03 o
  -1   3   1      139.94      139.23      1.39 o
   0   3   1       79.71       84.10      0.81 o
   1   3   1      180.18      200.95      1.99 o
   2   3   1       23.79       27.88      0.49 o
   3   3   1      164.60      176.51      2.01 o
   4   3   1        5.80        6.85      0.28 o
   5   3   1        0.08        0.11      0.15 o
   6   3   1        5.49        5.48      0.34 o
   7   3   1       14.23       15.71      0.61 o
   8   3   1        5.12        6.15      1.09 o
   9   3   1        6.54        7.54      0.81 o
  10   3   1        4.03        3.36      0.82 o
 -11   4   1        0.05       -0.86      0.86 o
 -10   4   1        0.35        0.02      1.44 o
  -9   4   1        0.19        0.21      0.55 o
  -8   4   1        2.32        1.13      0.52 o
  -7   4   1       45.73       43.68      0.98 o
  -6   4   1      113.04      107.33      1.50 o
  -5   4   1       46.06       48.58      0.91 o
  -4   4   1        8.31       10.53      0.21 o
  -3   4   1       28.18       17.92      0.31 o
  -2   4   1       36.18       31.18      0.48 o
  -1   4   1      493.25      520.06      4.79 o
   0   4   1      548.05      560.51      5.63 o
   1   4   1      128.30      119.50      1.15 o
   2   4   1      342.86      370.74      5.45 o
   3   4   1        1.13        1.99      0.22 o
   4   4   1        4.58        3.53      0.29 o
   5   4   1        0.00        0.08      0.20 o
   6   4   1        0.14        0.14      0.27 o
   7   4   1        6.32        7.20      0.74 o
   8   4   1        6.54        7.57      0.85 o
   9   4   1        1.73        2.00      0.94 o
 -11   5   1        0.05        0.58      1.04 o
 -10   5   1        2.12        1.04      1.17 o
  -9   5   1        0.04       -0.06      0.53 o
  -8   5   1       19.76       19.61      1.10 o
  -7   5   1        8.84        8.57      0.51 o
  -6   5   1       24.21       23.36      0.71 o
  -5   5   1        0.01       -0.12      0.12 o
  -4   5   1       43.16       49.73      0.65 o
  -3   5   1        2.37        2.70      0.29 o
  -2   5   1      160.24      161.57      1.67 o
  -1   5   1       26.51       32.21      0.61 o
   0   5   1       68.11       74.30      1.40 o
   1   5   1        0.05        0.10      0.16 o
   2   5   1       68.43       78.86      1.84 o
   3   5   1        6.00        6.24      0.32 o
   4   5   1        6.45        5.20      0.40 o
   5   5   1        3.23        3.29      0.45 o
   6   5   1        3.07        2.47      0.64 o
   7   5   1       23.92       26.87      1.88 o
   8   5   1        2.20        3.66      1.11 o
   9   5   1        2.21        5.20      1.19 o
 -11   6   1        0.19        0.96      0.97 o
 -10   6   1        0.38        0.52      0.86 o
  -9   6   1        0.72        1.68      0.91 o
  -8   6   1        3.46        3.27      0.34 o
  -7   6   1       37.44       34.42      0.71 o
  -6   6   1       24.66       26.45      0.54 o
  -5   6   1       49.20       49.10      0.78 o
  -4   6   1       41.81       43.61      0.67 o
  -3   6   1       95.71       81.36      1.04 o
  -2   6   1      224.54      228.89      2.33 o
  -1   6   1       69.22       71.96      1.08 o
   0   6   1      126.02      130.45      1.69 o
   1   6   1       26.48       27.96      0.67 o
   2   6   1        0.85        1.18      0.28 o
   3   6   1        0.57        0.66      0.46 o
   4   6   1       23.95       25.04      1.20 o
   5   6   1        0.42        0.42      0.54 o
   6   6   1        2.77        2.29      0.96 o
   7   6   1        8.18        7.70      1.29 o
   8   6   1        2.03        3.45      1.14 o
 -11   7   1        1.90        1.10      0.24 o
 -10   7   1        4.48        4.88      0.31 o
  -9   7   1        1.52        1.67      0.31 o
  -8   7   1       24.96       22.79      0.53 o
  -7   7   1       74.37       78.02      1.13 o
  -6   7   1       27.45       27.73      0.63 o
  -5   7   1      392.48      394.39      4.22 o
  -4   7   1       84.00       87.22      1.14 o
  -3   7   1        1.87        1.24      0.23 o
  -2   7   1       39.05       41.81      0.82 o
  -1   7   1       92.42       99.78      1.43 o
   0   7   1       29.87       26.01      1.18 o
   1   7   1        5.21        4.33      0.49 o
   2   7   1        8.31        5.97      0.69 o
   3   7   1       15.04       14.24      0.97 o
   4   7   1       23.05       19.33      1.14 o
   5   7   1       13.51       11.63      1.01 o
   6   7   1       14.95       14.28      1.59 o
   7   7   1        1.52        0.09      0.96 o
 -10   8   1        0.50        0.20      0.34 o
  -9   8   1        0.08       -0.28      0.34 o
  -8   8   1       15.41       12.56      0.49 o
  -7   8   1        9.48        9.44      0.44 o
  -6   8   1       53.02       51.80      0.96 o
  -5   8   1        7.28        5.96      0.39 o
  -4   8   1        4.67        4.34      0.32 o
  -3   8   1       71.83       69.76      1.36 o
  -2   8   1        0.10        0.39      0.29 o
  -1   8   1        0.03        0.13      0.34 o
   0   8   1        2.69        1.94      0.42 o
   1   8   1       15.36       12.94      1.19 o
   2   8   1       45.59       46.10      4.10 o
   3   8   1       16.60       18.60      1.15 o
   4   8   1        0.97        1.02      1.05 o
   5   8   1        0.44        1.04      0.68 o
   6   8   1       18.12       18.66      1.82 o
 -10   9   1        1.24        2.05      0.38 o
  -9   9   1        0.96        1.12      0.38 o
  -8   9   1        3.61        2.21      0.36 o
  -7   9   1        2.04        2.04      0.34 o
  -6   9   1       11.74       10.52      0.50 o
  -5   9   1        7.15        5.98      0.43 o
  -4   9   1        0.43       -0.28      0.30 o
  -3   9   1        2.42        2.70      0.42 o
  -2   9   1        3.14        3.59      0.53 o
  -1   9   1       14.32       11.46      0.71 o
   0   9   1       39.57       38.39      1.54 o
   1   9   1       32.75       32.18      1.68 o
   2   9   1        2.04        2.84      0.73 o
   3   9   1        7.46        6.24      1.02 o
   4   9   1       12.30       11.49      1.10 o
   5   9   1       13.25       16.09      1.81 o
  -9  10   1        0.55        0.81      0.34 o
  -8  10   1        2.31        3.01      0.41 o
  -7  10   1        0.68        0.37      0.33 o
  -6  10   1        0.96        0.76      0.48 o
  -5  10   1        0.00       -0.34      0.34 o
  -4  10   1        0.03       -0.39      0.39 o
  -3  10   1        2.47        2.78      0.44 o
  -2  10   1        0.15        0.54      0.56 o
  -1  10   1        1.29       -0.41      1.60 o
   0  10   1        0.18        0.45      0.78 o
   1  10   1        3.85        6.04      1.71 o
   2  10   1        5.58        6.21      0.92 o
   3  10   1        1.44        1.07      0.72 o
   4  10   1        3.96        4.51      0.89 o
  -8  11   1        0.27       -0.28      0.40 o
  -7  11   1        0.35       -0.02      0.63 o
  -6  11   1        0.45        0.43      0.60 o
  -5  11   1        3.99        4.55      0.65 o
  -4  11   1        0.64        1.48      0.55 o
  -3  11   1        3.86        4.68      0.81 o
  -2  11   1        1.30        0.81      0.62 o
  -1  11   1        4.72        3.69      0.80 o
   0  11   1        1.32        0.67      0.68 o
   1  11   1        0.96       -0.02      0.64 o
   2  11   1        5.81        5.43      0.99 o
  -6  12   1        1.93        1.77      0.61 o
  -5  12   1        0.08        1.27      0.73 o
  -4  12   1        0.11       -0.04      0.66 o
  -3  12   1        2.23        2.10      0.78 o
  -2  12   1        0.05       -0.84      0.84 o
  -1  12   1        0.22       -0.62      0.67 o
   0  12   1        0.99       -0.69      0.69 o
  -1 -12   2        3.32        3.61      1.09 o
   0 -12   2        0.02        0.87      0.71 o
   1 -12   2       29.87       37.69      1.72 o
   2 -12   2        0.94        3.30      1.16 o
   3 -12   2        6.63        6.39      0.97 o
   4 -12   2        3.12        2.27      0.78 o
   5 -12   2        5.68        5.62      0.71 o
   6 -12   2        0.47        0.19      0.53 o
   7 -12   2        0.21       -0.49      0.50 o
  -3 -11   2        2.97        2.13      0.82 o
  -2 -11   2        0.16       -0.35      0.67 o
  -1 -11   2        0.53        0.79      0.67 o
   0 -11   2       11.05       12.16      1.07 o
   1 -11   2        1.01        2.05      0.67 o
   2 -11   2        4.25        4.25      0.74 o
   3 -11   2        3.16        3.25      0.92 o
   4 -11   2       10.84       13.54      1.27 o
   5 -11   2        5.01        6.25      0.66 o
   6 -11   2        0.99        1.09      0.43 o
   7 -11   2        0.01        0.13      0.51 o
   8 -11   2        0.60        0.79      0.41 o
  -4 -10   2        7.21        9.44      1.73 o
  -3 -10   2        0.01        0.61      0.79 o
  -2 -10   2        6.96        7.92      0.93 o
  -1 -10   2        2.48        2.22      0.70 o
   0 -10   2       15.48       13.87      1.05 o
   1 -10   2       10.77        9.44      1.18 o
   2 -10   2       42.56       39.05      1.23 o
   3 -10   2        6.49        6.41      0.53 o
   4 -10   2        0.03       -0.34      0.34 o
   5 -10   2        1.95        1.64      0.42 o
   6 -10   2        2.84        2.70      0.37 o
   7 -10   2        0.60        0.83      0.30 o
   8 -10   2        0.00        0.02      0.29 o
   9 -10   2        0.00        0.21      0.36 o
  -6  -9   2        2.18        0.35      0.99 o
  -5  -9   2        0.01        1.17      0.68 o
  -4  -9   2        0.01       -0.54      0.54 o
  -3  -9   2        8.64        9.43      0.96 o
  -2  -9   2        0.00        0.36      0.55 o
  -1  -9   2        5.21        6.67      0.74 o
   0  -9   2       14.02       11.88      0.89 o
   1  -9   2        1.58        2.80      0.50 o
   2  -9   2       61.78       57.84      1.24 o
   3  -9   2       85.11       81.33      1.20 o
   4  -9   2       16.07       15.49      0.59 o
   5  -9   2        0.18        0.16      0.26 o
   6  -9   2       13.76       15.82      0.56 o
   7  -9   2        0.10        0.28      0.26 o
   8  -9   2        0.46       -0.25      0.25 o
   9  -9   2       19.22       18.74      0.77 o
  10  -9   2        0.14        0.43      0.30 o
  -7  -8   2        0.43        1.87      1.09 o
  -6  -8   2        1.35        2.79      1.11 o
  -5  -8   2        1.41        2.34      0.98 o
  -4  -8   2       21.91       22.08      1.29 o
  -3  -8   2       18.83       20.42      1.16 o
  -2  -8   2        1.70        1.72      1.26 o
  -1  -8   2       89.80       81.04      2.15 o
   0  -8   2       19.27       18.67      0.83 o
   1  -8   2       49.51       39.61      0.94 o
   2  -8   2        0.69        0.72      0.26 o
   3  -8   2        0.20        0.41      0.23 o
   4  -8   2        0.02       -0.16      0.16 o
   5  -8   2        3.24        4.03      0.28 o
   6  -8   2        4.28        4.49      0.32 o
   7  -8   2       15.61       16.70      0.50 o
   8  -8   2        0.60        0.61      0.23 o
   9  -8   2       24.21       25.88      1.04 o
  10  -8   2        0.06       -0.09      0.25 o
  -7  -7   2        0.62        1.08      0.94 o
  -6  -7   2        8.14        8.72      1.23 o
  -5  -7   2        2.05        1.65      0.72 o
  -4  -7   2       45.28       47.99      1.67 o
  -3  -7   2        0.00       -0.47      0.47 o
  -2  -7   2       48.14       49.42      1.62 o
  -1  -7   2       51.83       49.73      1.69 o
   0  -7   2       17.04       19.06      0.57 o
   1  -7   2        4.48        2.82      0.42 o
   2  -7   2        3.59        4.51      0.29 o
   3  -7   2       17.40       15.40      0.39 o
   4  -7   2        9.98       10.55      0.32 o
   5  -7   2        6.18        5.58      0.28 o
   6  -7   2        4.07        5.58      0.26 o
   7  -7   2        0.69        1.54      0.20 o
   8  -7   2        0.00       -0.17      0.17 o
   9  -7   2        0.00       -0.10      0.18 o
  10  -7   2        0.20        0.43      0.33 o
  11  -7   2        0.02       -0.71      0.71 o
  -8  -6   2        0.07        0.00      0.74 o
  -7  -6   2        1.86        1.99      0.67 o
  -6  -6   2        0.61        0.42      0.79 o
  -5  -6   2       49.65       51.06      2.36 o
  -4  -6   2       30.96       28.19      1.04 o
  -3  -6   2       57.00       51.70      1.27 o
  -2  -6   2       49.29       44.75      1.33 o
  -1  -6   2       36.53       35.64      0.66 o
   0  -6   2        2.37        2.44      0.24 o
   1  -6   2       27.31       31.80      0.74 o
   2  -6   2        2.45        1.89      0.20 o
   3  -6   2       19.56       18.18      0.38 o
   4  -6   2       98.43      111.24      1.16 o
   5  -6   2        2.85        2.01      0.17 o
   6  -6   2       58.83       61.12      0.78 o
   7  -6   2        0.12        0.38      0.13 o
   8  -6   2        4.86        5.86      0.51 o
   9  -6   2        0.42        0.76      0.75 o
  10  -6   2        0.97        1.02      0.88 o
  11  -6   2        0.05        1.21      0.94 o
  -9  -5   2        5.31        6.17      1.20 o
  -8  -5   2        0.03        0.33      0.61 o
  -7  -5   2        2.02        1.57      0.68 o
  -6  -5   2      152.31      158.16      2.86 o
  -5  -5   2      235.49      238.30      3.17 o
  -4  -5   2       81.21       83.18      1.43 o
  -3  -5   2       25.03       28.18      0.58 o
  -2  -5   2       14.37       14.86      0.46 o
  -1  -5   2      676.79      684.55      5.46 o
   0  -5   2      162.68      195.46      2.21 o
   1  -5   2       18.19       17.42      0.43 o
   2  -5   2      457.78      517.79      5.22 o
   3  -5   2       18.31       13.71      0.30 o
   4  -5   2      284.33      319.20      3.04 o
   5  -5   2       86.25       81.69      0.92 o
   6  -5   2       41.98       41.38      0.91 o
   7  -5   2        4.01        4.60      0.54 o
   8  -5   2       35.95       34.61      2.04 o
   9  -5   2        4.80        4.64      1.02 o
  10  -5   2        1.15        1.37      0.97 o
  11  -5   2        0.15       -0.02      0.97 o
  -9  -4   2        0.12        0.12      0.61 o
  -8  -4   2        0.13        0.24      0.42 o
  -7  -4   2        6.83        7.29      0.52 o
  -6  -4   2      204.68      205.89      2.88 o
  -5  -4   2        0.99        0.54      0.25 o
  -4  -4   2       33.53       33.25      0.68 o
  -3  -4   2        0.50        0.64      0.17 o
  -2  -4   2      328.99      323.81      4.43 o
  -1  -4   2        1.73        0.70      0.12 o
   0  -4   2       56.23       57.38      0.81 o
   1  -4   2       25.10       29.94      0.51 o
   2  -4   2       23.12       23.70      0.36 o
   3  -4   2       11.18       16.75      0.28 o
   4  -4   2       17.04       17.15      0.31 o
   5  -4   2       51.11       51.18      0.78 o
   6  -4   2        0.22        0.37      0.23 o
   7  -4   2       46.77       41.37      1.05 o
   8  -4   2        0.08        0.16      0.67 o
   9  -4   2        2.15        2.67      0.88 o
  10  -4   2        1.24        1.66      1.00 o
 -10  -3   2        0.58        0.33      0.55 o
  -9  -3   2        9.74       10.69      0.72 o
  -8  -3   2        0.80        1.19      0.34 o
  -7  -3   2        2.48        2.70      0.39 o
  -6  -3   2       53.55       51.99      0.86 o
  -5  -3   2        0.93        0.48      0.20 o
  -4  -3   2       50.56       49.88      0.80 o
  -3  -3   2       38.05       40.31      0.67 o
  -2  -3   2      153.66      179.14      1.82 o
  -1  -3   2       83.60       94.90      1.17 o
   0  -3   2      509.44      507.53      4.00 o
   1  -3   2      340.15      338.03      3.41 o
   2  -3   2      187.94      195.90      1.74 o
   3  -3   2      515.68      534.86      5.37 o
   4  -3   2       89.11       84.80      1.15 o
   5  -3   2      109.58      110.88      1.46 o
   6  -3   2        5.65        5.25      0.32 o
   7  -3   2      172.24      172.36      2.55 o
   8  -3   2       15.41       17.48      0.52 o
   9  -3   2        0.04       -0.12      0.72 o
  10  -3   2       11.28        9.95      0.77 o
  11  -3   2        0.04       -0.12      0.25 o
 -10  -2   2        1.03        0.83      0.38 o
  -9  -2   2       10.26       10.54      0.58 o
  -8  -2   2        7.45        5.59      0.42 o
  -7  -2   2        8.87        8.30      0.40 o
  -6  -2   2        0.01       -0.17      0.17 o
  -5  -2   2       69.80       73.83      0.95 o
  -4  -2   2      161.92      150.09      1.71 o
  -3  -2   2      312.38      333.51      3.43 o
  -2  -2   2      428.41      452.72      4.15 o
  -1  -2   2      275.49      279.94      2.45 o
   0  -2   2      107.52      101.26      0.90 o
   1  -2   2      205.96      198.39      1.53 o
   2  -2   2      685.36      673.52      6.05 o
   3  -2   2      192.39      245.23      2.52 o
   4  -2   2      338.01      376.16      4.29 o
   5  -2   2       52.60       64.10      0.84 o
   6  -2   2      277.50      246.51      2.95 o
   7  -2   2       84.10       76.97      1.23 o
   8  -2   2        0.25        0.24      0.24 o
   9  -2   2        0.96        1.49      0.21 o
  10  -2   2        0.01        0.27      0.28 o
  11  -2   2        1.16        1.52      0.35 o
 -11  -1   2        3.14        3.34      0.63 o
 -10  -1   2        3.48        4.51      0.52 o
  -9  -1   2        8.83        9.62      0.40 o
  -8  -1   2        1.20        0.74      0.25 o
  -7  -1   2       49.88       47.88      0.84 o
  -6  -1   2      174.94      178.52      2.08 o
  -5  -1   2        4.04        3.15      0.19 o
  -4  -1   2      341.45      377.65      3.29 o
  -3  -1   2       14.86       10.61      0.24 o
  -2  -1   2        2.95        1.90      0.11 o
  -1  -1   2        2.70        1.38      0.09 o
   0  -1   2      141.12      161.11      1.21 o
   1  -1   2      241.49      241.79      1.61 o
   2  -1   2     7743.99     7427.57     57.92 o
   3  -1   2        1.87        2.55      0.29 o
   4  -1   2     1367.81     1441.27     13.04 o
   5  -1   2       16.10       24.77      0.45 o
   6  -1   2       33.45       25.78      0.46 o
   7  -1   2        0.22        0.22      0.16 o
   8  -1   2        6.10        5.36      0.28 o
   9  -1   2        2.21        1.49      0.25 o
  10  -1   2        1.94        1.74      0.49 o
  11  -1   2        0.48       -0.37      0.55 o
 -11   0   2        5.72        6.86      0.75 o
 -10   0   2        0.96        1.72      0.30 o
  -9   0   2        2.97        2.92      0.30 o
  -8   0   2        8.35        7.59      0.35 o
  -7   0   2        1.44        1.04      0.19 o
  -6   0   2        0.85        0.43      0.14 o
  -5   0   2        8.48        6.39      0.21 o
  -4   0   2        1.99        4.26      0.14 o
  -3   0   2       72.97       63.41      0.60 o
  -2   0   2      297.37      284.97      2.17 o
  -1   0   2     2115.71     2095.11     13.39 o
   0   0   2      998.50     1032.50      9.02 o
   1   0   2     6033.45     5932.02     37.94 o
   2   0   2     2139.71     2151.34     15.89 o
   3   0   2       18.11       19.22      0.26 o
   4   0   2      265.26      276.43      2.31 o
   5   0   2       15.07       17.47      0.58 o
   6   0   2       34.49       37.46      0.63 o
   7   0   2        0.18        0.26      0.20 o
   8   0   2        0.35       -0.09      0.22 o
   9   0   2        1.63        2.34      0.29 o
  10   0   2        1.81        1.28      0.38 o
  11   0   2        1.57        2.04      0.54 o
 -11   1   2        6.61        7.82      0.95 o
 -10   1   2        0.27        0.54      0.30 o
  -9   1   2        2.05        3.14      0.25 o
  -8   1   2        5.99        3.77      0.23 o
  -7   1   2        3.32        2.05      0.16 o
  -6   1   2        6.68        7.19      0.29 o
  -5   1   2       11.97       18.34      0.75 o
  -4   1   2        5.74        6.14      0.17 o
  -3   1   2      607.73      589.01      6.85 o
  -2   1   2     1177.68     1133.35      8.35 o
  -1   1   2        2.02        1.55      0.07 o
   0   1   2        4.99        5.32      0.13 o
   1   1   2     2312.83     2232.04     20.04 o
   2   1   2     1777.77     1900.57     14.74 o
   3   1   2      117.74      117.89      1.16 o
   4   1   2       22.47       20.74      0.36 o
   5   1   2       71.20       81.66      1.01 o
   6   1   2      107.60      111.26      1.42 o
   7   1   2        7.06        8.12      0.36 o
   8   1   2        0.15        0.45      0.26 o
   9   1   2        0.28        0.48      0.33 o
  10   1   2        0.02       -0.35      0.35 o
 -11   2   2        1.60        0.89      0.32 o
 -10   2   2        0.27        0.31      0.31 o
  -9   2   2       29.65       24.38      0.45 o
  -8   2   2        5.38        4.52      0.23 o
  -7   2   2        9.95       10.36      0.34 o
  -6   2   2        6.25        5.94      0.34 o
  -5   2   2      214.93      238.48      2.81 o
  -4   2   2      335.21      368.71      3.59 o
  -3   2   2     1391.03     1457.86     11.33 o
  -2   2   2       86.01       64.83      0.68 o
  -1   2   2       22.34       21.49      0.28 o
   0   2   2     5636.30     5876.52     39.34 o
   1   2   2       62.95       70.63      0.71 o
   2   2   2       47.06       67.72      0.77 o
   3   2   2      116.34      126.99      1.28 o
   4   2   2       15.32       14.52      0.37 o
   5   2   2       26.37       28.98      0.49 o
   6   2   2        0.02        0.24      0.22 o
   7   2   2        3.97        3.74      0.32 o
   8   2   2       15.42       16.70      0.75 o
   9   2   2        3.33        3.21      0.74 o
  10   2   2        0.43        0.26      0.54 o
 -11   3   2        5.12        5.31      0.31 o
 -10   3   2        0.01       -0.19      0.19 o
  -9   3   2        4.31        3.66      0.45 o
  -8   3   2       12.88       12.00      0.45 o
  -7   3   2       19.02       20.44      0.54 o
  -6   3   2        0.00        0.25      0.16 o
  -5   3   2       96.98      105.23      1.13 o
  -4   3   2        0.87        0.22      0.07 o
  -3   3   2      490.01      491.12      4.19 o
  -2   3   2       24.03       35.87      0.42 o
  -1   3   2      157.80      162.22      1.42 o
   0   3   2      354.75      357.38      2.93 o
   1   3   2      258.46      275.60      2.48 o
   2   3   2      149.48      128.19      1.42 o
   3   3   2        7.42       10.55      0.33 o
   4   3   2      130.04      131.10      1.40 o
   5   3   2       10.24       10.27      0.36 o
   6   3   2        5.40        5.73      0.44 o
   7   3   2        0.41        0.05      0.36 o
   8   3   2        6.03        6.45      1.00 o
   9   3   2        0.82        1.24      0.61 o
 -11   4   2        0.78        0.57      0.30 o
 -10   4   2        0.11       -0.32      0.32 o
  -9   4   2        6.44        6.67      0.52 o
  -8   4   2       24.22       24.65      0.64 o
  -7   4   2        1.72        0.84      0.30 o
  -6   4   2        3.10        3.48      0.20 o
  -5   4   2        0.20        0.12      0.09 o
  -4   4   2      230.56      243.32      2.21 o
  -3   4   2       96.31       73.91      0.83 o
  -2   4   2        0.41        0.27      0.12 o
  -1   4   2      463.55      505.50      4.69 o
   0   4   2        7.15        8.54      0.29 o
   1   4   2      403.61      444.39      3.89 o
   2   4   2      114.84      130.67      1.65 o
   3   4   2        2.53        5.83      0.32 o
   4   4   2       77.93       85.35      1.13 o
   5   4   2        0.58        0.28      0.22 o
   6   4   2        0.62        0.18      0.35 o
   7   4   2        0.29        0.34      0.54 o
   8   4   2       14.99       15.54      1.69 o
   9   4   2        1.13        1.10      0.91 o
 -11   5   2        0.07       -0.11      0.32 o
 -10   5   2        0.00        0.09      0.26 o
  -9   5   2        1.16        1.15      0.21 o
  -8   5   2        3.30        2.81      0.18 o
  -7   5   2       12.43       11.53      0.34 o
  -6   5   2        9.75        8.86      0.30 o
  -5   5   2        0.49        1.04      0.17 o
  -4   5   2        1.05        0.94      0.15 o
  -3   5   2        0.74        2.30      0.19 o
  -2   5   2        0.34        1.36      0.21 o
  -1   5   2       12.31       20.87      0.52 o
   0   5   2       70.35       75.32      1.00 o
   1   5   2       10.35       15.18      0.43 o
   2   5   2        0.04        0.13      0.19 o
   3   5   2       12.16       11.01      0.49 o
   4   5   2        7.55        9.78      0.49 o
   5   5   2        1.84        2.48      0.46 o
   6   5   2        3.40        2.42      0.85 o
   7   5   2        0.19       -0.16      0.77 o
   8   5   2        0.65       -0.15      0.86 o
 -11   6   2        3.05        3.85      0.27 o
 -10   6   2        0.23        0.01      0.21 o
  -9   6   2        1.91        1.99      0.27 o
  -8   6   2        1.51        1.20      0.21 o
  -7   6   2       75.41       72.92      0.99 o
  -6   6   2      103.31      103.90      1.28 o
  -5   6   2        3.12        2.59      0.26 o
  -4   6   2      108.91      107.77      1.38 o
  -3   6   2      585.68      551.06      5.18 o
  -2   6   2       27.57       26.62      0.51 o
  -1   6   2      199.85      201.80      2.38 o
   0   6   2       24.04       22.73      0.63 o
   1   6   2        3.10        3.32      0.31 o
   2   6   2        3.45        1.84      0.47 o
   3   6   2        0.41        0.35      0.49 o
   4   6   2        8.21        7.63      0.76 o
   5   6   2       10.50        9.96      0.87 o
   6   6   2        0.56        0.02      0.84 o
   7   6   2        0.47        0.31      0.88 o
   8   6   2        1.66        0.10      0.97 o
 -11   7   2        0.84        0.66      0.57 o
 -10   7   2        3.22        3.60      0.35 o
  -9   7   2        0.32        0.45      0.29 o
  -8   7   2        5.38        5.60      0.34 o
  -7   7   2        0.62        0.13      0.28 o
  -6   7   2       10.21        9.42      0.42 o
  -5   7   2       62.45       61.06      1.03 o
  -4   7   2      135.86      135.70      1.61 o
  -3   7   2      203.88      204.44      2.23 o
  -2   7   2       19.21       18.02      0.58 o
  -1   7   2       43.91       41.99      1.78 o
   0   7   2        7.92        6.92      0.55 o
   1   7   2       12.28       12.54      0.83 o
   2   7   2        4.35        3.96      0.62 o
   3   7   2       37.97       38.15      1.69 o
   4   7   2       13.42       12.74      1.54 o
   5   7   2        6.19        5.68      0.82 o
   6   7   2        2.56        0.41      0.88 o
   7   7   2        3.49        5.31      1.28 o
 -10   8   2        0.30       -0.08      0.33 o
  -9   8   2        0.54        0.43      0.27 o
  -8   8   2        0.31        0.15      0.27 o
  -7   8   2       19.90       19.27      0.62 o
  -6   8   2       15.79       14.80      0.58 o
  -5   8   2       54.05       58.39      1.29 o
  -4   8   2        7.58        6.50      0.37 o
  -3   8   2       12.76       12.52      0.51 o
  -2   8   2        3.48        3.84      0.40 o
  -1   8   2        0.08        0.53      0.36 o
   0   8   2       10.21        7.26      0.73 o
   1   8   2       10.49        9.89      0.86 o
   2   8   2        1.96        2.25      0.63 o
   3   8   2        0.32        0.61      0.57 o
   4   8   2        0.86       -0.20      0.54 o
   5   8   2        0.17       -0.39      0.72 o
   6   8   2       13.19       11.73      1.64 o
  -9   9   2        0.71        0.10      0.32 o
  -8   9   2       22.18       24.89      0.73 o
  -7   9   2        0.38        1.33      0.35 o
  -6   9   2       14.06       16.38      0.64 o
  -5   9   2        8.71        8.09      0.54 o
  -4   9   2       25.54       23.01      0.89 o
  -3   9   2        5.25        5.01      0.47 o
  -2   9   2        2.77        2.59      0.50 o
  -1   9   2       11.52        9.46      0.84 o
   0   9   2        0.23       -0.20      0.54 o
   1   9   2        8.72        7.39      0.85 o
   2   9   2        2.64        2.92      0.72 o
   3   9   2        1.18        0.84      0.64 o
   4   9   2        4.26        3.28      0.79 o
   5   9   2        8.61        9.38      1.59 o
  -9  10   2        0.18       -0.05      0.38 o
  -8  10   2        0.02        0.30      0.48 o
  -7  10   2        0.93        2.00      0.46 o
  -6  10   2        2.39        2.70      0.46 o
  -5  10   2        0.22        0.24      0.66 o
  -4  10   2        1.81        2.65      0.55 o
  -3  10   2        0.12        0.07      0.44 o
  -2  10   2        1.26        2.76      0.68 o
  -1  10   2        4.63        6.40      0.82 o
   0  10   2        0.25       -0.52      0.55 o
   1  10   2        8.29        9.70      1.01 o
   2  10   2        0.21       -0.61      0.61 o
   3  10   2        4.76        3.50      0.86 o
  -7  11   2        0.02        0.45      0.53 o
  -6  11   2        1.30        1.79      0.58 o
  -5  11   2       12.04       12.12      0.87 o
  -4  11   2        3.81        2.97      0.75 o
  -3  11   2        6.10        7.60      0.94 o
  -2  11   2        0.97       -0.53      0.53 o
  -1  11   2        1.08        2.06      0.70 o
   0  11   2        2.21        1.37      0.70 o
   1  11   2        0.04       -0.64      0.68 o
   2  11   2        0.21       -0.47      0.69 o
  -5  12   2        0.00       -0.16      0.60 o
  -4  12   2        0.01        0.38      0.68 o
  -3  12   2        0.30        1.57      0.76 o
  -2  12   2        3.31        2.33      0.85 o
  -1  12   2        6.58        5.06      0.93 o
  -1 -12   3        0.75       -0.01      0.70 o
   0 -12   3        0.06        0.56      0.70 o
   1 -12   3        0.01       -0.99      0.99 o
   2 -12   3        1.50        1.61      1.04 o
   3 -12   3        0.00        0.58      0.69 o
   4 -12   3        0.17       -0.25      0.60 o
   5 -12   3        0.44        0.89      0.52 o
   6 -12   3        1.67        0.89      0.53 o
   7 -12   3        0.09       -0.55      0.61 o
  -3 -11   3        1.80        1.37      0.81 o
  -2 -11   3       14.53       20.55      1.39 o
  -1 -11   3        0.07       -0.16      0.81 o
   0 -11   3        0.41        0.80      0.64 o
   1 -11   3        0.17        0.68      0.61 o
   2 -11   3       11.50       10.96      0.95 o
   3 -11   3        0.07       -0.17      0.46 o
   4 -11   3        3.15        2.82      0.86 o
   5 -11   3        0.01        0.33      0.45 o
   6 -11   3        0.38        0.53      0.40 o
   7 -11   3        0.74        0.28      0.38 o
   8 -11   3        0.64        0.32      0.41 o
  -4 -10   3        3.95        4.63      0.92 o
  -3 -10   3        0.03        0.27      0.61 o
  -2 -10   3        0.05       -0.57      0.57 o
  -1 -10   3        0.44       -0.10      0.56 o
   0 -10   3       17.77       18.07      1.12 o
   1 -10   3       29.43       35.43      1.49 o
   2 -10   3        3.05        3.19      0.53 o
   3 -10   3        8.34        9.10      0.51 o
   4 -10   3       40.40       37.39      1.05 o
   5 -10   3       28.30       27.38      0.91 o
   6 -10   3        0.05        0.15      0.29 o
   7 -10   3        0.82        0.80      0.31 o
   8 -10   3        1.47        1.29      0.34 o
   9 -10   3        0.05        0.35      0.33 o
  -6  -9   3        2.65        0.49      1.05 o
  -5  -9   3        0.47        0.26      0.70 o
  -4  -9   3       16.08       18.61      1.47 o
  -3  -9   3       54.11       57.44      1.98 o
  -2  -9   3        2.60        1.63      0.58 o
  -1  -9   3        0.00       -0.44      0.44 o
   0  -9   3        3.73        3.16      0.62 o
   1  -9   3      176.15      162.85      2.83 o
   2  -9   3        1.06        1.66      0.45 o
   3  -9   3       37.08       33.40      0.74 o
   4  -9   3       19.82       20.75      0.59 o
   5  -9   3        1.81        1.65      0.31 o
   6  -9   3        2.00        1.36      0.29 o
   7  -9   3        0.17        0.01      0.48 o
   8  -9   3        0.34        0.29      0.27 o
   9  -9   3        4.69        4.36      0.42 o
  10  -9   3        2.71        3.23      0.53 o
  -6  -8   3        3.42        2.47      1.10 o
  -5  -8   3        4.71        4.89      0.80 o
  -4  -8   3        0.52        0.44      0.53 o
  -3  -8   3        2.15        2.53      0.66 o
  -2  -8   3       33.21       31.97      1.32 o
  -1  -8   3       22.85       23.42      1.41 o
   0  -8   3        7.89        7.90      0.58 o
   1  -8   3        0.06       -0.15      0.31 o
   2  -8   3        0.65        0.08      0.25 o
   3  -8   3        1.19        0.43      0.20 o
   4  -8   3        0.64        0.56      0.20 o
   5  -8   3        9.39        8.06      0.35 o
   6  -8   3        4.67        4.37      0.29 o
   7  -8   3        6.52        6.92      0.36 o
   8  -8   3       14.51       16.31      0.50 o
   9  -8   3        1.56        2.92      0.33 o
  10  -8   3        1.84        2.83      0.39 o
  -7  -7   3        0.13       -0.64      0.64 o
  -6  -7   3        3.24        4.51      1.09 o
  -5  -7   3        0.08       -0.01      0.51 o
  -4  -7   3       36.54       37.37      2.50 o
  -3  -7   3        6.52        6.34      0.74 o
  -2  -7   3      101.72       96.65      2.35 o
  -1  -7   3       40.01       34.87      1.16 o
   0  -7   3        1.15        1.21      0.23 o
   1  -7   3        8.79        9.93      0.57 o
   2  -7   3        8.73        7.42      0.35 o
   3  -7   3       75.38       75.22      0.95 o
   4  -7   3       13.67       13.88      0.37 o
   5  -7   3        2.90        3.02      0.24 o
   6  -7   3       18.26       19.91      0.47 o
   7  -7   3        6.78        6.60      0.29 o
   8  -7   3        0.97        1.21      0.20 o
   9  -7   3       11.35       11.94      0.54 o
  10  -7   3        3.60        3.66      0.41 o
  11  -7   3        0.09        0.29      0.41 o
  -8  -6   3        2.42        1.52      1.39 o
  -7  -6   3        0.96        0.97      0.61 o
  -6  -6   3        6.55        5.53      1.04 o
  -5  -6   3        0.26        0.30      0.50 o
  -4  -6   3      414.02      416.53      8.76 o
  -3  -6   3       62.62       61.28      1.65 o
  -2  -6   3      212.12      204.59      2.74 o
  -1  -6   3       12.54       12.28      0.45 o
   0  -6   3       29.07       30.70      0.60 o
   1  -6   3       32.43       26.32      0.59 o
   2  -6   3       12.96       15.43      0.44 o
   3  -6   3        7.27        8.55      0.28 o
   4  -6   3      101.03      109.35      1.16 o
   5  -6   3        1.26        1.80      0.19 o
   6  -6   3        2.88        5.08      0.23 o
   7  -6   3        0.26        0.43      0.15 o
   8  -6   3        0.32       -0.01      0.13 o
   9  -6   3        1.47        1.61      0.79 o
  10  -6   3        0.27        2.75      1.01 o
  11  -6   3        0.30       -0.46      0.88 o
  -9  -5   3        3.41        2.55      1.02 o
  -8  -5   3        0.03        0.64      0.85 o
  -7  -5   3        0.21        0.99      0.58 o
  -6  -5   3       24.88       25.87      1.04 o
  -5  -5   3       30.33       31.62      1.05 o
  -4  -5   3      327.25      325.29      4.30 o
  -3  -5   3       44.65       44.55      0.91 o
  -2  -5   3       52.87       58.82      0.95 o
  -1  -5   3       34.71       39.37      0.62 o
   0  -5   3      301.82      310.62      3.03 o
   1  -5   3       33.22       35.54      0.63 o
   2  -5   3       42.60       38.96      0.64 o
   3  -5   3      101.91      104.26      1.09 o
   4  -5   3       46.91       39.16      0.52 o
   5  -5   3        0.96        1.45      0.15 o
   6  -5   3       33.82       32.47      0.49 o
   7  -5   3        0.12        0.40      0.38 o
   8  -5   3        3.75        4.35      0.42 o
   9  -5   3        6.61        6.74      1.20 o
  10  -5   3        0.60       -0.12      0.83 o
  11  -5   3        2.69        2.64      0.89 o
  -9  -4   3        1.20        1.98      0.86 o
  -8  -4   3        0.11        0.81      0.44 o
  -7  -4   3        0.28        0.18      0.40 o
  -6  -4   3       36.91       33.95      0.94 o
  -5  -4   3        4.13        5.79      0.37 o
  -4  -4   3       45.82       44.52      0.82 o
  -3  -4   3       23.70       21.05      0.48 o
  -2  -4   3       20.78       19.71      0.48 o
  -1  -4   3        2.57        2.31      0.21 o
   0  -4   3       21.30       17.05      0.52 o
   1  -4   3       19.86       18.97      0.38 o
   2  -4   3       94.96      102.49      1.05 o
   3  -4   3      215.38      240.36      2.16 o
   4  -4   3      119.28      127.17      1.34 o
   5  -4   3        9.90       11.70      0.29 o
   6  -4   3        3.83        4.58      0.34 o
   7  -4   3       84.29       84.79      1.34 o
   8  -4   3        8.16        6.20      0.45 o
   9  -4   3       17.57       18.09      2.77 o
  10  -4   3        0.31        0.30      0.40 o
  11  -4   3        0.09       -0.20      0.25 o
 -10  -3   3        4.25        5.91      0.66 o
  -9  -3   3        4.80        5.11      0.58 o
  -8  -3   3        9.44       10.36      0.58 o
  -7  -3   3        0.02       -0.03      0.26 o
  -6  -3   3      110.45      111.43      1.44 o
  -5  -3   3      119.84      112.73      1.28 o
  -4  -3   3       10.37        8.97      0.32 o
  -3  -3   3      114.33      112.57      1.28 o
  -2  -3   3      145.35      154.64      1.50 o
  -1  -3   3      963.46     1070.60     14.68 o
   0  -3   3        3.57        2.57      0.15 o
   1  -3   3        1.91        1.63      0.15 o
   2  -3   3       76.45       76.81      0.75 o
   3  -3   3      360.93      427.60      3.65 o
   4  -3   3      115.96      113.24      1.10 o
   5  -3   3      100.19       96.50      1.40 o
   6  -3   3       42.88       48.87      0.89 o
   7  -3   3       90.66       91.35      1.70 o
   8  -3   3       24.09       19.19      1.09 o
   9  -3   3        4.54        4.78      0.29 o
  10  -3   3        8.43       10.23      0.48 o
  11  -3   3        0.02        0.03      0.30 o
 -10  -2   3        0.74        1.00      0.47 o
  -9  -2   3        0.49        0.64      0.31 o
  -8  -2   3        0.03        0.42      0.27 o
  -7  -2   3       45.00       42.36      0.85 o
  -6  -2   3       37.28       34.49      0.90 o
  -5  -2   3        4.94        5.26      0.27 o
  -4  -2   3      203.02      217.51      2.39 o
  -3  -2   3      221.97      238.66      2.56 o
  -2  -2   3      892.98      967.10      8.65 o
  -1  -2   3       75.82       65.86      0.64 o
   0  -2   3      859.86      882.43      6.15 o
   1  -2   3      134.66      142.35      1.11 o
   2  -2   3       21.44       35.95      0.39 o
   3  -2   3       63.38       65.32      0.74 o
   4  -2   3      853.99      820.41      7.53 o
   5  -2   3      169.74      172.03      1.61 o
   6  -2   3       26.59       27.33      0.50 o
   7  -2   3       69.21       62.14      1.10 o
   8  -2   3        2.69        2.37      0.24 o
   9  -2   3        0.00       -0.10      0.22 o
  10  -2   3        0.15        0.59      0.38 o
  11  -2   3        0.72        0.50      0.38 o
 -10  -1   3        0.89        1.64      0.34 o
  -9  -1   3        4.34        4.43      0.42 o
  -8  -1   3        2.27        3.39      0.44 o
  -7  -1   3        2.03        1.22      0.27 o
  -6  -1   3      150.21      152.74      1.70 o
  -5  -1   3        2.15        2.02      0.18 o
  -4  -1   3      130.79      146.02      1.35 o
  -3  -1   3        4.20        4.30      0.16 o
  -2  -1   3      212.57      215.45      1.82 o
  -1  -1   3      571.29      555.28      3.77 o
   0  -1   3       84.41       86.49      0.69 o
   1  -1   3       46.19       42.01      0.38 o
   2  -1   3      169.42      158.40      1.96 o
   3  -1   3      103.88      107.99      0.99 o
   4  -1   3     1016.78     1016.74      8.54 o
   5  -1   3      109.58      110.93      1.15 o
   6  -1   3      148.33      144.16      1.56 o
   7  -1   3       50.76       49.24      0.84 o
   8  -1   3        0.63        1.13      0.25 o
   9  -1   3        1.39        2.40      0.32 o
  10  -1   3        5.38        6.46      0.42 o
  11  -1   3        0.01       -0.42      0.42 o
 -11   0   3        1.10        1.16      0.47 o
 -10   0   3        1.77        2.04      0.36 o
  -9   0   3        0.89        0.53      0.27 o
  -8   0   3        3.88        3.91      0.28 o
  -7   0   3        1.74        1.25      0.21 o
  -6   0   3        5.56        6.27      0.24 o
  -5   0   3        0.01        0.12      0.10 o
  -4   0   3       67.56       69.62      0.72 o
  -3   0   3      242.74      247.65      3.59 o
  -2   0   3      286.95      265.46      1.98 o
  -1   0   3       78.21       94.24      0.73 o
   0   0   3       96.85      102.97      0.77 o
   1   0   3      749.52      732.47      5.20 o
   2   0   3       93.25       94.35      0.85 o
   3   0   3       45.29       38.89      0.48 o
   4   0   3      332.42      326.45      2.74 o
   5   0   3        0.29        0.21      0.15 o
   6   0   3      137.69      137.83      2.06 o
   7   0   3       37.89       39.74      0.95 o
   8   0   3        0.77        0.66      0.28 o
   9   0   3        3.18        3.44      0.48 o
  10   0   3        0.02        0.56      0.37 o
 -11   1   3        0.04        0.06      0.42 o
 -10   1   3        4.63        5.87      0.37 o
  -9   1   3       56.28       57.52      0.87 o
  -8   1   3       41.03       37.07      0.59 o
  -7   1   3      103.10       91.74      1.02 o
  -6   1   3        0.05        0.24      0.13 o
  -5   1   3       56.59       51.70      0.54 o
  -4   1   3        9.87        8.01      0.19 o
  -3   1   3       93.48       97.10      0.86 o
  -2   1   3       42.45       64.15      0.58 o
  -1   1   3     1489.20     1498.90      9.98 o
   0   1   3       14.16       20.72      0.27 o
   1   1   3      101.62       85.99      0.79 o
   2   1   3       67.64       59.25      0.66 o
   3   1   3        0.23        0.17      0.12 o
   4   1   3       78.88       86.01      1.56 o
   5   1   3       23.16       25.26      0.48 o
   6   1   3        6.42        7.74      0.40 o
   7   1   3       11.87       12.08      0.52 o
   8   1   3        7.72        8.20      0.54 o
   9   1   3        1.53        1.36      0.41 o
  10   1   3        0.39       -0.11      0.38 o
 -11   2   3       30.41       31.80      0.77 o
 -10   2   3        2.30        2.26      0.31 o
  -9   2   3       34.93       37.51      0.59 o
  -8   2   3       21.34       19.84      0.40 o
  -7   2   3        5.81        7.66      0.35 o
  -6   2   3       21.79       20.54      0.35 o
  -5   2   3        9.03        7.25      0.21 o
  -4   2   3       11.07       16.98      0.27 o
  -3   2   3      237.35      264.27      2.09 o
  -2   2   3      527.59      529.50      3.81 o
  -1   2   3        5.83        7.63      0.18 o
   0   2   3     1998.20     2069.24     13.22 o
   1   2   3      271.52      278.53      2.53 o
   2   2   3      207.00      205.39      1.83 o
   3   2   3       13.54       10.68      0.32 o
   4   2   3       35.78       35.44      0.62 o
   5   2   3        0.61        1.29      0.21 o
   6   2   3       51.83       55.86      0.94 o
   7   2   3        0.29       -0.16      0.32 o
   8   2   3        1.29        0.66      0.38 o
   9   2   3        0.35        0.17      0.52 o
  10   2   3        0.02       -0.57      0.57 o
 -11   3   3        3.29        3.45      0.33 o
 -10   3   3       11.92        9.25      0.36 o
  -9   3   3       10.29        9.41      0.30 o
  -8   3   3       35.83       30.94      0.46 o
  -7   3   3        5.85        5.42      0.20 o
  -6   3   3        3.76        3.85      0.17 o
  -5   3   3        6.87        8.86      0.29 o
  -4   3   3       97.72      123.46      1.20 o
  -3   3   3        0.41        0.26      0.11 o
  -2   3   3      497.76      569.38      4.57 o
  -1   3   3       58.19       68.37      0.73 o
   0   3   3       17.45       14.37      0.32 o
   1   3   3      287.81      300.79      4.43 o
   2   3   3       95.45       88.71      1.10 o
   3   3   3       28.46       24.38      0.53 o
   4   3   3      120.76      126.63      1.52 o
   5   3   3       43.33       47.33      0.76 o
   6   3   3       37.65       39.59      1.09 o
   7   3   3        0.32       -0.35      0.35 o
   8   3   3        2.61        1.69      0.60 o
   9   3   3        0.02       -0.57      0.57 o
 -11   4   3        0.79        1.11      0.24 o
 -10   4   3        2.28        2.85      0.24 o
  -9   4   3        5.61        4.41      0.22 o
  -8   4   3        2.53        2.56      0.18 o
  -7   4   3        2.70        3.43      0.23 o
  -6   4   3        1.47        1.28      0.19 o
  -5   4   3      143.49      150.64      1.29 o
  -4   4   3      145.56      150.13      1.49 o
  -3   4   3      110.88      116.00      1.22 o
  -2   4   3        5.03        3.75      0.17 o
  -1   4   3      637.03      703.16      6.47 o
   0   4   3     1722.77     1801.52     16.00 o
   1   4   3        0.07        0.30      0.15 o
   2   4   3       23.64       27.01      0.51 o
   3   4   3       20.71       16.16      0.67 o
   4   4   3       13.65       15.18      0.54 o
   5   4   3        5.02        4.44      0.43 o
   6   4   3        3.72        3.22      0.97 o
   7   4   3        3.01        4.53      0.73 o
   8   4   3        3.04        1.97      0.93 o
   9   4   3        0.75        1.39      0.97 o
 -11   5   3        0.05        0.19      0.23 o
 -10   5   3        3.51        4.37      0.27 o
  -9   5   3       17.56       18.35      0.40 o
  -8   5   3        3.15        3.69      0.22 o
  -7   5   3       28.49       29.82      0.57 o
  -6   5   3       33.36       33.77      0.61 o
  -5   5   3       57.82       49.96      0.77 o
  -4   5   3       18.29       18.65      0.41 o
  -3   5   3       51.96       52.74      0.74 o
  -2   5   3      216.74      233.83      2.20 o
  -1   5   3      281.58      271.56      3.02 o
   0   5   3      143.25      149.99      1.71 o
   1   5   3       63.40       54.89      1.07 o
   2   5   3       32.33       32.76      0.62 o
   3   5   3       28.86       31.95      1.00 o
   4   5   3       12.18       12.76      0.61 o
   5   5   3        8.74        8.33      0.78 o
   6   5   3        2.80        2.24      0.89 o
   7   5   3        2.98        1.59      0.92 o
   8   5   3        0.96        0.59      0.91 o
 -11   6   3        2.12        2.08      0.43 o
 -10   6   3        0.01       -0.24      0.24 o
  -9   6   3       13.65       13.03      0.41 o
  -8   6   3        2.56        1.78      0.26 o
  -7   6   3        0.18       -0.21      0.21 o
  -6   6   3        4.40        4.13      0.30 o
  -5   6   3        0.47       -0.21      0.21 o
  -4   6   3       76.03       75.06      1.03 o
  -3   6   3      367.62      363.44      3.59 o
  -2   6   3       69.41       69.68      0.96 o
  -1   6   3       70.14       61.63      1.66 o
   0   6   3       69.35       69.03      1.28 o
   1   6   3       34.98       34.56      1.97 o
   2   6   3        6.77        8.00      1.05 o
   3   6   3        1.55        1.96      0.61 o
   4   6   3        0.57        0.28      0.50 o
   5   6   3       11.69        9.96      0.88 o
   6   6   3        0.40        0.32      0.85 o
   7   6   3        5.40        3.88      1.18 o
 -10   7   3        1.36        0.50      0.29 o
  -9   7   3        1.98        1.58      0.29 o
  -8   7   3        2.94        3.04      0.32 o
  -7   7   3        1.20        0.27      0.31 o
  -6   7   3        1.79        1.26      0.30 o
  -5   7   3       12.64       15.21      0.56 o
  -4   7   3       34.19       33.89      0.70 o
  -3   7   3       58.99       59.93      0.97 o
  -2   7   3       34.93       34.82      0.81 o
  -1   7   3       14.83       14.39      0.62 o
   0   7   3        4.10        4.78      0.52 o
   1   7   3        3.94        2.64      0.57 o
   2   7   3        1.89        1.20      0.53 o
   3   7   3        2.14        0.92      0.53 o
   4   7   3        2.49        2.56      0.66 o
   5   7   3        0.65        0.82      1.30 o
   6   7   3        0.84        1.01      0.93 o
 -10   8   3        0.06       -0.29      0.29 o
  -9   8   3        1.53        1.40      0.32 o
  -8   8   3        2.08        1.98      0.35 o
  -7   8   3       50.85       49.60      0.99 o
  -6   8   3       33.06       39.49      0.88 o
  -5   8   3        8.31        8.17      0.71 o
  -4   8   3        1.95        3.26      0.37 o
  -3   8   3       77.54       77.39      1.31 o
  -2   8   3       81.47       76.47      1.69 o
  -1   8   3        2.73        2.09      0.49 o
   0   8   3        0.50        0.98      0.49 o
   1   8   3        8.71        7.75      1.30 o
   2   8   3        0.99        1.30      0.61 o
   3   8   3        0.26       -0.48      0.89 o
   4   8   3        1.46       -0.35      0.57 o
   5   8   3        3.96        4.48      1.21 o
  -9   9   3        0.04       -0.20      0.32 o
  -8   9   3        1.50        2.82      0.41 o
  -7   9   3        0.83        1.48      0.38 o
  -6   9   3        0.73        0.30      0.44 o
  -5   9   3        0.62        0.40      0.37 o
  -4   9   3        0.29        0.06      0.39 o
  -3   9   3       19.34       19.83      0.80 o
  -2   9   3        2.22        1.66      0.48 o
  -1   9   3        2.05        1.75      0.58 o
   0   9   3        0.52       -0.46      0.46 o
   1   9   3        0.34       -0.29      0.50 o
   2   9   3        0.00       -0.04      0.58 o
   3   9   3        7.77        9.65      1.09 o
   4   9   3        0.03       -0.60      0.60 o
  -8  10   3        5.76        5.17      0.56 o
  -7  10   3       24.22       25.42      0.95 o
  -6  10   3        2.43        2.06      0.56 o
  -5  10   3       11.03       10.96      0.79 o
  -4  10   3        2.82        3.48      0.58 o
  -3  10   3       18.64       18.77      1.19 o
  -2  10   3        0.06        0.14      0.56 o
  -1  10   3        8.62       10.31      1.42 o
   0  10   3        0.35       -0.57      0.57 o
   1  10   3        1.25        0.64      0.65 o
   2  10   3        0.98        0.89      0.73 o
   3  10   3        0.19       -0.42      0.72 o
  -7  11   3        0.78        0.46      0.54 o
  -6  11   3        1.62        0.64      0.58 o
  -5  11   3        5.20        6.44      0.74 o
  -4  11   3        0.20        0.77      0.63 o
  -3  11   3        3.11        4.94      0.87 o
  -2  11   3        0.05       -0.57      0.60 o
  -1  11   3        0.02       -0.31      0.75 o
   0  11   3        8.10        7.12      1.03 o
   1  11   3        4.79        5.35      1.00 o
  -1 -12   4        0.69        1.44      0.80 o
   0 -12   4        0.05       -0.22      0.68 o
   1 -12   4        0.29        0.63      0.65 o
   2 -12   4        0.02       -0.45      0.88 o
   3 -12   4        0.81        0.04      0.64 o
   4 -12   4        0.07        1.64      1.00 o
   5 -12   4        0.03        0.00      0.49 o
   6 -12   4        1.64        1.56      0.74 o
  -3 -11   4        0.07        0.33      0.67 o
  -2 -11   4        2.00        4.16      1.32 o
  -1 -11   4        0.08        0.49      0.61 o
   0 -11   4        4.87        4.94      0.82 o
   1 -11   4        0.32        0.04      0.55 o
   2 -11   4        6.08        7.37      0.84 o
   3 -11   4        0.12       -0.18      0.44 o
   4 -11   4        0.75        0.53      0.48 o
   5 -11   4        0.40        0.40      0.51 o
   6 -11   4        5.40        4.86      0.53 o
   7 -11   4        1.81        0.86      0.58 o
   8 -11   4        0.39       -0.04      0.39 o
  -4 -10   4        0.91        1.12      0.69 o
  -3 -10   4        0.01        0.00      0.63 o
  -2 -10   4       21.31       25.90      1.42 o
  -1 -10   4        5.91        5.17      0.80 o
   0 -10   4        1.31        2.21      0.74 o
   1 -10   4       11.83       12.28      0.94 o
   2 -10   4        1.01        0.37      0.42 o
   3 -10   4       37.39       32.62      1.00 o
   4 -10   4        0.67        0.70      0.39 o
   5 -10   4        0.21       -0.04      0.35 o
   6 -10   4        5.17        4.10      0.47 o
   7 -10   4        0.11        0.22      0.31 o
   8 -10   4        0.03        0.45      0.31 o
   9 -10   4        0.02        0.09      0.43 o
  -5  -9   4        0.84        1.35      2.16 o
  -4  -9   4       12.38       12.87      1.09 o
  -3  -9   4        1.49        1.85      1.28 o
  -2  -9   4        8.61        8.34      0.84 o
  -1  -9   4        0.12       -0.43      0.43 o
   0  -9   4       55.68       58.91      1.88 o
   1  -9   4        3.83        3.16      0.50 o
   2  -9   4       35.63       34.87      1.14 o
   3  -9   4       15.12       13.88      0.72 o
   4  -9   4        9.01        9.53      0.58 o
   5  -9   4        0.00        0.04      0.25 o
   6  -9   4        2.22        1.98      0.32 o
   7  -9   4        0.32        0.42      0.28 o
   8  -9   4        2.67        2.65      0.34 o
   9  -9   4        0.77       -0.08      0.32 o
  10  -9   4        2.20        3.07      0.75 o
  -6  -8   4        0.62        1.86      1.06 o
  -5  -8   4        0.01        0.06      0.55 o
  -4  -8   4        0.65        0.27      0.53 o
  -3  -8   4        0.00        0.21      0.50 o
  -2  -8   4       34.25       32.73      1.38 o
  -1  -8   4        0.01       -0.44      0.44 o
   0  -8   4       40.52       39.69      1.19 o
   1  -8   4       31.83       33.95      0.83 o
   2  -8   4       99.71       98.61      1.35 o
   3  -8   4       15.31       18.26      0.49 o
   4  -8   4       37.39       38.59      0.75 o
   5  -8   4       28.59       26.46      0.61 o
   6  -8   4        2.23        2.88      0.27 o
   7  -8   4        1.41        1.13      0.24 o
   8  -8   4        6.96        7.81      0.39 o
   9  -8   4        0.25        0.75      0.31 o
  10  -8   4        0.81        1.66      0.46 o
  -7  -7   4        0.11       -0.66      0.66 o
  -6  -7   4        2.86        4.10      1.06 o
  -5  -7   4        0.27        0.13      0.50 o
  -4  -7   4       22.72       20.12      1.13 o
  -3  -7   4      152.01      148.68      3.29 o
  -2  -7   4      161.79      152.33      3.27 o
  -1  -7   4       16.35       16.19      0.97 o
   0  -7   4      255.41      241.97      3.31 o
   1  -7   4      153.50      147.29      1.73 o
   2  -7   4       22.36       23.00      0.56 o
   3  -7   4        2.01        1.02      0.19 o
   4  -7   4        8.75        8.16      0.31 o
   5  -7   4        3.02        2.45      0.24 o
   6  -7   4       31.51       27.54      0.58 o
   7  -7   4        1.10        1.37      0.26 o
   8  -7   4        2.89        3.97      0.27 o
   9  -7   4        2.69        2.53      0.32 o
  10  -7   4        2.93        2.88      0.30 o
  -8  -6   4        1.22        0.79      0.72 o
  -7  -6   4        0.42        0.72      0.68 o
  -6  -6   4        0.97        0.77      0.79 o
  -5  -6   4        3.15        2.92      0.59 o
  -4  -6   4       78.94       77.92      2.07 o
  -3  -6   4        0.20        1.07      0.66 o
  -2  -6   4      594.15      568.52      7.66 o
  -1  -6   4        0.43        0.79      0.24 o
   0  -6   4       55.23       53.88      0.93 o
   1  -6   4       56.09       49.48      0.79 o
   2  -6   4       13.70       13.28      0.47 o
   3  -6   4        0.39        0.46      0.16 o
   4  -6   4       55.58       58.50      0.85 o
   5  -6   4       45.43       46.43      0.73 o
   6  -6   4       53.87       52.90      0.78 o
   7  -6   4       15.82       16.83      0.42 o
   8  -6   4        0.00        0.03      0.17 o
   9  -6   4        0.07        0.06      0.22 o
  10  -6   4        1.34        2.05      0.40 o
  11  -6   4        0.89        0.90      0.29 o
  -9  -5   4        3.00        3.33      0.75 o
  -8  -5   4        0.43        0.56      0.61 o
  -7  -5   4        0.01       -0.45      0.83 o
  -6  -5   4        4.77        6.52      0.70 o
  -5  -5   4        6.50        5.39      0.50 o
  -4  -5   4       41.04       43.31      1.00 o
  -3  -5   4        6.77        7.18      0.34 o
  -2  -5   4      383.17      372.89      5.85 o
  -1  -5   4       63.08       63.05      0.89 o
   0  -5   4        1.50        1.94      0.19 o
   1  -5   4        8.29        7.22      0.31 o
   2  -5   4        6.59        5.65      0.22 o
   3  -5   4       30.29       33.23      0.48 o
   4  -5   4       13.05       10.43      0.29 o
   5  -5   4       48.40       46.15      0.68 o
   6  -5   4        0.57        0.38      0.15 o
   7  -5   4        2.17        2.46      0.23 o
   8  -5   4        0.06        0.01      0.16 o
   9  -5   4        1.99        2.34      0.27 o
  10  -5   4        0.28        0.16      0.24 o
  11  -5   4        0.86        0.83      0.30 o
  -9  -4   4        0.95        1.77      0.64 o
  -8  -4   4        3.65        4.83      0.63 o
  -7  -4   4        6.67        7.74      0.76 o
  -6  -4   4        7.73        8.95      0.55 o
  -5  -4   4        2.78        2.99      0.32 o
  -4  -4   4      251.59      251.43      2.63 o
  -3  -4   4      141.10      146.67      1.54 o
  -2  -4   4        0.41        0.23      0.10 o
  -1  -4   4       13.29       10.62      0.29 o
   0  -4   4      193.68      189.95      2.14 o
   1  -4   4      171.34      171.13      1.80 o
   2  -4   4       20.43       19.91      0.37 o
   3  -4   4        6.53        6.62      0.23 o
   4  -4   4        3.72        6.14      0.23 o
   5  -4   4        0.00        0.28      0.13 o
   6  -4   4       12.14       12.03      0.31 o
   7  -4   4        7.93        8.01      0.33 o
   8  -4   4        1.75        1.85      0.20 o
   9  -4   4        1.03        0.59      0.25 o
  10  -4   4        0.28       -0.15      0.27 o
  11  -4   4        1.77        1.00      0.33 o
 -10  -3   4       10.22       14.87      0.87 o
  -9  -3   4        0.46        1.36      0.48 o
  -8  -3   4        5.00        5.21      0.44 o
  -7  -3   4       30.35       32.68      0.83 o
  -6  -3   4        9.01        9.84      0.56 o
  -5  -3   4      408.24      390.51      4.18 o
  -4  -3   4       44.94       43.51      0.79 o
  -3  -3   4      203.57      205.00      2.12 o
  -2  -3   4      387.12      432.40      4.08 o
  -1  -3   4     2031.53     2245.62     17.17 o
   0  -3   4      979.72     1086.39      8.42 o
   1  -3   4        3.72        3.85      0.30 o
   2  -3   4       46.86       37.99      0.49 o
   3  -3   4        3.27        1.51      0.13 o
   4  -3   4        3.07        0.02      0.11 o
   5  -3   4        4.60        2.31      0.39 o
   6  -3   4        0.10       -0.24      0.24 o
   7  -3   4        1.29        1.22      0.22 o
   8  -3   4        1.26        1.33      0.23 o
   9  -3   4        0.03       -0.21      0.24 o
  10  -3   4        1.22        1.16      0.34 o
  11  -3   4        1.24        1.34      0.39 o
 -10  -2   4        8.68        9.76      0.73 o
  -9  -2   4       11.08       12.70      0.57 o
  -8  -2   4       13.51       14.45      0.66 o
  -7  -2   4        9.30        8.26      0.42 o
  -6  -2   4       64.70       57.89      1.02 o
  -5  -2   4      192.92      191.28      2.08 o
  -4  -2   4      545.35      562.07      5.72 o
  -3  -2   4       30.33       33.80      0.53 o
  -2  -2   4      539.13      568.51      4.31 o
  -1  -2   4       73.86       75.11      0.79 o
   0  -2   4       40.91       42.43      0.47 o
   1  -2   4       29.11       30.43      0.37 o
   2  -2   4      400.49      408.78      3.14 o
   3  -2   4      174.59      186.83      1.65 o
   4  -2   4       35.21       26.49      0.37 o
   5  -2   4       18.76       17.41      0.32 o
   6  -2   4      287.80      294.71      2.73 o
   7  -2   4       91.04       87.87      1.19 o
   8  -2   4       17.02       19.28      0.56 o
   9  -2   4        5.37        4.97      0.43 o
  10  -2   4        0.86        0.89      0.44 o
  11  -2   4        1.25        2.26      0.51 o
 -10  -1   4        0.42        0.17      0.36 o
  -9  -1   4        7.98        8.18      0.61 o
  -8  -1   4        5.56        6.61      0.40 o
  -7  -1   4        3.65        3.63      0.34 o
  -6  -1   4       78.26       70.43      0.99 o
  -5  -1   4       10.08       11.62      0.33 o
  -4  -1   4        3.24        6.38      0.21 o
  -3  -1   4      312.43      320.37      2.87 o
  -2  -1   4      757.46      876.62      6.91 o
  -1  -1   4       47.45       69.09      0.73 o
   0  -1   4      287.50      302.09      1.98 o
   1  -1   4       51.97       54.25      0.49 o
   2  -1   4      224.22      229.96      1.76 o
   3  -1   4     1522.02     1566.33     12.20 o
   4  -1   4       51.25       49.57      0.61 o
   5  -1   4        4.15        2.74      0.28 o
   6  -1   4       86.64       83.42      1.08 o
   7  -1   4       82.79       76.80      1.23 o
   8  -1   4       26.62       23.92      0.67 o
   9  -1   4        4.20        5.32      0.41 o
  10  -1   4        3.51        4.11      0.65 o
 -11   0   4        0.46        1.17      0.78 o
 -10   0   4        0.61        0.26      0.33 o
  -9   0   4        6.37        5.36      0.39 o
  -8   0   4        0.12        0.36      0.24 o
  -7   0   4        1.36        2.55      0.25 o
  -6   0   4       31.92       28.90      0.50 o
  -5   0   4       14.65       14.30      0.33 o
  -4   0   4        5.34        6.52      0.22 o
  -3   0   4       60.65       64.75      0.72 o
  -2   0   4        3.25        1.95      0.14 o
  -1   0   4      512.76      499.65      6.25 o
   0   0   4      384.99      406.18      2.72 o
   1   0   4       34.11       30.16      0.38 o
   2   0   4       12.33       19.02      0.34 o
   3   0   4       27.81       22.63      0.41 o
   4   0   4      117.90      117.64      1.20 o
   5   0   4        0.36        0.62      0.14 o
   6   0   4        5.61        4.16      0.32 o
   7   0   4        3.27        2.71      0.34 o
   8   0   4        3.50        3.13      0.47 o
   9   0   4        1.55        0.88      0.40 o
  10   0   4        0.01       -0.13      0.37 o
 -11   1   4        1.61        1.08      0.48 o
 -10   1   4        0.52        0.37      0.30 o
  -9   1   4       15.98       16.73      0.52 o
  -8   1   4        7.50        7.84      0.33 o
  -7   1   4       67.71       68.09      0.81 o
  -6   1   4        1.41        1.19      0.18 o
  -5   1   4        2.26        1.69      0.17 o
  -4   1   4      109.79       98.53      0.93 o
  -3   1   4        4.97        5.14      0.19 o
  -2   1   4      288.46      307.04      2.30 o
  -1   1   4      892.11      909.67      6.14 o
   0   1   4       11.36       11.72      0.23 o
   1   1   4      238.74      269.14      2.20 o
   2   1   4        3.09        2.14      0.17 o
   3   1   4        0.09        0.03      0.14 o
   4   1   4       30.46       28.30      0.55 o
   5   1   4        3.50        3.72      0.23 o
   6   1   4       12.45       12.71      0.54 o
   7   1   4       10.17       10.13      0.50 o
   8   1   4        1.52        2.20      0.43 o
   9   1   4        0.29        0.60      0.41 o
  10   1   4        0.05       -0.10      0.55 o
 -11   2   4        1.59        1.81      0.50 o
 -10   2   4        1.67        0.98      0.27 o
  -9   2   4       13.10       11.91      0.40 o
  -8   2   4       31.19       28.72      0.54 o
  -7   2   4       26.58       25.21      0.46 o
  -6   2   4        4.49        3.52      0.20 o
  -5   2   4        0.79        0.44      0.12 o
  -4   2   4        0.14        0.24      0.11 o
  -3   2   4       46.18       48.53      0.56 o
  -2   2   4       54.60       63.37      0.63 o
  -1   2   4      852.69      982.12      6.97 o
   0   2   4      155.47      160.68      1.27 o
   1   2   4      207.23      205.59      1.85 o
   2   2   4        2.12        0.97      0.17 o
   3   2   4        1.32        0.26      0.17 o
   4   2   4        7.75        6.27      0.29 o
   5   2   4        0.33       -0.13      0.18 o
   6   2   4        1.46        1.84      0.38 o
   7   2   4        8.42        8.57      0.84 o
   8   2   4        0.67        0.02      0.38 o
   9   2   4        0.82        0.86      0.65 o
 -11   3   4        1.25        2.28      0.36 o
 -10   3   4        1.22        0.70      0.26 o
  -9   3   4        5.05        4.70      0.27 o
  -8   3   4       10.90        9.34      0.43 o
  -7   3   4        7.66        7.77      0.28 o
  -6   3   4       11.43        9.45      0.29 o
  -5   3   4       14.92       17.75      0.33 o
  -4   3   4       31.88       26.20      0.41 o
  -3   3   4      433.23      485.55      3.77 o
  -2   3   4      249.37      276.54      2.13 o
  -1   3   4      213.40      244.20      2.16 o
   0   3   4      107.27      139.94      1.28 o
   1   3   4      463.95      456.38      4.66 o
   2   3   4      160.74      181.34      1.73 o
   3   3   4       13.71       12.42      0.39 o
   4   3   4        6.21        6.00      0.34 o
   5   3   4       17.19       16.21      0.63 o
   6   3   4        0.06       -0.01      0.37 o
   7   3   4        8.10        8.97      0.81 o
   8   3   4        1.53        0.42      0.60 o
   9   3   4        0.07       -0.68      0.79 o
 -11   4   4        4.65        5.42      0.37 o
 -10   4   4        0.48        0.67      0.25 o
  -9   4   4        0.00       -0.18      0.18 o
  -8   4   4        1.79        1.33      0.20 o
  -7   4   4        0.05       -0.17      0.17 o
  -6   4   4        1.89        1.08      0.18 o
  -5   4   4       50.44       47.42      0.64 o
  -4   4   4       57.28       66.78      0.77 o
  -3   4   4        0.13       -0.11      0.11 o
  -2   4   4        3.39        8.02      0.30 o
  -1   4   4       93.11      102.83      1.16 o
   0   4   4      974.18      982.50      8.31 o
   1   4   4        6.36        5.30      0.24 o
   2   4   4       51.82       60.25      1.09 o
   3   4   4        5.16        5.18      0.36 o
   4   4   4       55.14       59.83      1.32 o
   5   4   4        3.17        2.32      0.46 o
   6   4   4       14.80       13.77      1.47 o
   7   4   4        0.04       -0.71      0.71 o
   8   4   4        1.14       -0.01      0.85 o
 -11   5   4        0.00        0.16      0.35 o
 -10   5   4        4.44        4.35      0.31 o
  -9   5   4        0.00        0.07      0.20 o
  -8   5   4       21.73       20.61      0.47 o
  -7   5   4       15.92       15.06      0.44 o
  -6   5   4        3.45        3.20      0.27 o
  -5   5   4        7.51        7.23      0.34 o
  -4   5   4       61.17       62.22      0.85 o
  -3   5   4       40.17       44.30      0.70 o
  -2   5   4      325.47      324.49      3.24 o
  -1   5   4      105.51      107.52      1.67 o
   0   5   4       59.68       52.96      0.97 o
   1   5   4       77.09       72.97      1.34 o
   2   5   4       74.69       74.82      1.98 o
   3   5   4        5.04        3.39      0.54 o
   4   5   4        0.03       -0.08      0.63 o
   5   5   4        5.00        3.01      0.64 o
   6   5   4        0.27       -0.29      0.70 o
   7   5   4        1.66        0.51      0.89 o
   8   5   4        0.40        0.15      1.01 o
 -10   6   4        0.44        0.26      0.28 o
  -9   6   4        0.30        0.07      0.23 o
  -8   6   4        1.89        1.75      0.27 o
  -7   6   4        7.56        6.45      0.37 o
  -6   6   4        4.60        5.09      0.34 o
  -5   6   4        4.86        5.90      0.35 o
  -4   6   4        0.06       -0.20      0.20 o
  -3   6   4       34.26       35.32      0.71 o
  -2   6   4       62.87       62.19      0.99 o
  -1   6   4      750.63      756.88      8.69 o
   0   6   4      252.59      244.50      3.79 o
   1   6   4       97.02       93.45      2.33 o
   2   6   4        0.41       -0.11      0.44 o
   3   6   4        4.17        4.57      0.57 o
   4   6   4       14.27       12.32      1.00 o
   5   6   4        3.75        4.70      0.76 o
   6   6   4        1.14        1.00      0.96 o
   7   6   4        0.09        0.33      0.96 o
 -10   7   4        0.04        0.02      0.29 o
  -9   7   4        5.21        5.24      0.35 o
  -8   7   4        1.15        0.88      0.30 o
  -7   7   4       23.69       23.75      0.66 o
  -6   7   4       29.44       30.21      0.77 o
  -5   7   4       14.15       13.82      0.54 o
  -4   7   4       19.34       18.64      0.56 o
  -3   7   4        1.13        0.72      0.29 o
  -2   7   4        1.39        1.89      0.54 o
  -1   7   4      137.85      146.59      2.63 o
   0   7   4       16.94       19.32      1.07 o
   1   7   4        8.85        7.92      0.80 o
   2   7   4       16.43       15.62      2.23 o
   3   7   4        9.26        7.26      0.83 o
   4   7   4        1.67        1.40      0.62 o
   5   7   4        0.37        1.64      1.01 o
   6   7   4        1.69        0.87      1.00 o
  -9   8   4        0.05        0.30      0.30 o
  -8   8   4        0.48        0.72      0.33 o
  -7   8   4        0.70        0.31      0.37 o
  -6   8   4        0.58        0.77      0.34 o
  -5   8   4        0.26       -0.16      0.34 o
  -4   8   4        1.53        1.57      0.38 o
  -3   8   4       10.69       11.64      0.73 o
  -2   8   4       11.92       10.63      0.63 o
  -1   8   4        3.03        3.51      0.72 o
   0   8   4        9.03        9.05      0.86 o
   1   8   4        8.20        6.82      0.85 o
   2   8   4        1.33        1.48      0.60 o
   3   8   4        0.27        0.39      0.62 o
   4   8   4        0.30        0.28      0.83 o
   5   8   4        0.99       -0.02      0.99 o
  -9   9   4        0.59        0.00      0.38 o
  -8   9   4        0.05       -0.43      0.43 o
  -7   9   4        3.85        3.63      0.52 o
  -6   9   4       15.67       16.39      0.75 o
  -5   9   4        6.58        8.79      0.71 o
  -4   9   4       11.57       12.92      0.80 o
  -3   9   4        4.69        4.80      0.50 o
  -2   9   4        6.31        5.84      0.62 o
  -1   9   4        5.82        6.10      0.80 o
   0   9   4        0.16        0.61      0.57 o
   1   9   4        6.38        6.75      0.92 o
   2   9   4        2.99        2.89      0.79 o
   3   9   4        0.20       -0.66      0.66 o
   4   9   4        0.01       -0.52      0.69 o
  -8  10   4        0.07        0.67      0.65 o
  -7  10   4        0.95        1.28      0.58 o
  -6  10   4        1.12        1.82      0.57 o
  -5  10   4        2.56        3.53      0.63 o
  -4  10   4        0.23        0.30      0.49 o
  -3  10   4        0.16        0.47      0.61 o
  -2  10   4        3.21        5.12      0.65 o
  -1  10   4        6.45        6.28      1.16 o
   0  10   4        2.07        0.84      0.71 o
   1  10   4        0.14       -0.63      0.63 o
   2  10   4        1.41        2.08      0.83 o
  -6  11   4        0.83        0.96      0.59 o
  -5  11   4        0.22        0.44      0.68 o
  -4  11   4        7.38        6.17      0.91 o
  -3  11   4        0.46       -0.24      0.65 o
  -2  11   4        3.87        2.87      0.83 o
  -1  11   4        0.20       -0.31      0.69 o
   0  11   4        0.04       -0.96      0.96 o
  -1 -12   5        0.00       -0.26      0.89 o
   0 -12   5        2.19        1.87      1.00 o
   1 -12   5        0.15        0.43      0.63 o
   2 -12   5        1.56        1.36      0.96 o
   3 -12   5        0.76        0.97      0.89 o
   4 -12   5        1.37        1.90      0.71 o
   5 -12   5        0.02       -0.27      0.49 o
   6 -12   5        0.21        0.40      0.53 o
  -3 -11   5        2.78        3.14      0.87 o
  -2 -11   5        3.75        4.48      0.89 o
  -1 -11   5        0.19        0.05      0.62 o
   0 -11   5        8.79       12.18      1.05 o
   1 -11   5        0.14        0.17      0.57 o
   2 -11   5        3.48        6.08      1.10 o
   3 -11   5        3.83        5.19      0.81 o
   4 -11   5        1.86        1.53      0.53 o
   5 -11   5        0.61       -0.24      0.45 o
   6 -11   5        1.81        1.55      0.63 o
   7 -11   5        1.92        2.78      0.62 o
   8 -11   5        0.04       -0.31      0.74 o
  -4 -10   5        0.08       -0.33      0.66 o
  -3 -10   5        0.08       -0.34      0.63 o
  -2 -10   5        8.23        9.31      0.97 o
  -1 -10   5        2.83        3.93      0.78 o
   0 -10   5        6.79        6.19      0.79 o
   1 -10   5       16.86       16.28      1.06 o
   2 -10   5       14.49       13.97      2.01 o
   3 -10   5        3.64        3.60      0.48 o
   4 -10   5        4.07        4.08      0.47 o
   5 -10   5       22.07       22.07      0.76 o
   6 -10   5        0.13       -0.12      0.32 o
   7 -10   5        2.66        3.04      0.46 o
   8 -10   5        0.65        0.76      0.31 o
   9 -10   5        0.21        0.24      0.72 o
  -5  -9   5        4.04        3.10      0.79 o
  -4  -9   5        0.35        0.90      0.64 o
  -3  -9   5        7.63        8.45      0.89 o
  -2  -9   5        1.24        1.24      0.59 o
  -1  -9   5        0.82        0.67      0.54 o
   0  -9   5        4.55        2.90      0.63 o
   1  -9   5        8.86        9.42      1.01 o
   2  -9   5       29.03       29.42      1.07 o
   3  -9   5       13.58       15.48      0.56 o
   4  -9   5       15.93       17.64      0.60 o
   5  -9   5        4.67        5.38      0.35 o
   6  -9   5        9.36        7.66      0.41 o
   7  -9   5        5.76        5.06      0.41 o
   8  -9   5        1.41        1.84      0.30 o
   9  -9   5        2.35        3.26      0.38 o
  -6  -8   5        0.20        0.46      0.93 o
  -5  -8   5        0.00       -0.11      0.56 o
  -4  -8   5        1.20       -0.14      0.52 o
  -3  -8   5        4.75        5.01      0.73 o
  -2  -8   5       33.54       30.54      1.38 o
  -1  -8   5       21.89       20.11      1.12 o
   0  -8   5       81.67       85.86      1.85 o
   1  -8   5        3.69        3.04      0.49 o
   2  -8   5      104.34       98.85      1.68 o
   3  -8   5       47.13       43.81      0.72 o
   4  -8   5       23.27       23.33      0.58 o
   5  -8   5        5.18        4.30      0.31 o
   6  -8   5        0.42        0.25      0.22 o
   7  -8   5        1.89        1.06      0.24 o
   8  -8   5        0.01       -0.16      0.29 o
   9  -8   5        0.74        1.36      0.34 o
  10  -8   5        0.69        0.87      0.33 o
  -7  -7   5        0.54       -0.06      0.82 o
  -6  -7   5        0.74        0.65      0.91 o
  -5  -7   5        0.05        0.16      0.52 o
  -4  -7   5        1.98        3.08      0.64 o
  -3  -7   5       30.50       27.05      1.25 o
  -2  -7   5       95.81      100.92      2.48 o
  -1  -7   5        0.01        0.68      0.35 o
   0  -7   5      552.95      534.51      7.33 o
   1  -7   5       90.56       92.54      1.53 o
   2  -7   5       78.15       78.10      1.23 o
   3  -7   5        3.11        3.26      0.25 o
   4  -7   5       61.48       59.71      0.80 o
   5  -7   5        2.20        2.60      0.25 o
   6  -7   5        0.11       -0.18      0.19 o
   7  -7   5        0.37        0.51      0.21 o
   8  -7   5        1.06        0.59      0.23 o
   9  -7   5        0.41        0.55      0.26 o
  10  -7   5        1.60        1.26      0.30 o
  -8  -6   5        1.18        1.02      0.72 o
  -7  -6   5        1.20        1.92      0.80 o
  -6  -6   5        0.02        0.58      0.78 o
  -5  -6   5        3.60        2.49      0.73 o
  -4  -6   5        2.23        1.65      1.61 o
  -3  -6   5        1.73        1.57      0.75 o
  -2  -6   5      184.11      173.90      3.51 o
  -1  -6   5       33.88       29.85      0.96 o
   0  -6   5       26.84       26.96      0.66 o
   1  -6   5       43.85       42.48      0.83 o
   2  -6   5       76.09       75.87      0.98 o
   3  -6   5       11.40       11.10      0.36 o
   4  -6   5       20.02       17.69      0.44 o
   5  -6   5        4.95        4.98      0.27 o
   6  -6   5       35.29       32.03      0.73 o
   7  -6   5        7.37        9.04      0.35 o
   8  -6   5        2.87        2.77      0.26 o
   9  -6   5        1.67        2.14      0.38 o
  10  -6   5        0.62        0.73      0.27 o
  -8  -5   5        0.00        0.76      0.65 o
  -7  -5   5        0.10        0.33      0.62 o
  -6  -5   5        0.41        0.68      0.72 o
  -5  -5   5        1.92        2.12      0.42 o
  -4  -5   5       53.03       47.10      1.22 o
  -3  -5   5       18.81       17.35      0.74 o
  -2  -5   5       39.52       32.44      1.92 o
  -1  -5   5       28.97       27.37      0.63 o
   0  -5   5      113.18      106.96      1.44 o
   1  -5   5      131.23      127.74      1.62 o
   2  -5   5      108.65      108.92      1.21 o
   3  -5   5       31.18       28.07      0.48 o
   4  -5   5        8.95        9.65      0.30 o
   5  -5   5        1.74        3.85      0.23 o
   6  -5   5       39.31       37.14      0.66 o
   7  -5   5        4.88        4.64      0.28 o
   8  -5   5        0.49        0.86      0.34 o
   9  -5   5        6.34        6.09      0.33 o
  10  -5   5        4.00        3.66      0.39 o
  -9  -4   5        0.21        1.08      0.66 o
  -8  -4   5        4.85        5.02      1.13 o
  -7  -4   5        6.30        4.91      0.58 o
  -6  -4   5        2.06        1.80      0.61 o
  -5  -4   5       48.10       43.31      0.89 o
  -4  -4   5       12.55       11.65      0.46 o
  -3  -4   5      210.46      201.96      2.02 o
  -2  -4   5       84.02       87.86      1.24 o
  -1  -4   5        1.58        1.34      0.17 o
   0  -4   5       15.23       16.94      0.45 o
   1  -4   5       28.63       34.92      0.60 o
   2  -4   5      121.98      115.69      1.10 o
   3  -4   5        1.88        2.40      0.17 o
   4  -4   5       17.91       18.11      0.36 o
   5  -4   5        1.76        1.92      0.18 o
   6  -4   5       38.77       34.10      0.62 o
   7  -4   5        6.46        5.76      0.30 o
   8  -4   5        0.02       -0.20      0.20 o
   9  -4   5        0.71        0.63      0.27 o
  10  -4   5        0.82        0.11      0.63 o
  -9  -3   5       10.04       10.02      0.94 o
  -8  -3   5        2.19        2.19      0.52 o
  -7  -3   5       17.43       16.06      0.71 o
  -6  -3   5        7.39        6.36      0.47 o
  -5  -3   5       10.06       10.67      0.44 o
  -4  -3   5        6.71        8.39      0.39 o
  -3  -3   5       12.08       11.48      0.38 o
  -2  -3   5       52.32       43.70      0.75 o
  -1  -3   5       69.09       80.94      0.88 o
   0  -3   5      202.58      213.08      1.88 o
   1  -3   5       12.06       12.28      0.27 o
   2  -3   5       11.01       11.95      0.27 o
   3  -3   5        2.97        3.00      0.17 o
   4  -3   5       98.66      104.31      1.24 o
   5  -3   5       35.90       35.02      0.55 o
   6  -3   5       44.91       36.49      0.66 o
   7  -3   5        5.80        6.31      0.36 o
   8  -3   5       41.46       38.63      1.08 o
   9  -3   5        2.63        3.22      0.35 o
  10  -3   5        0.77        0.33      0.58 o
 -10  -2   5        0.04        1.09      0.48 o
  -9  -2   5        0.75        0.87      0.46 o
  -8  -2   5        1.06        1.48      0.39 o
  -7  -2   5        0.05       -0.29      0.29 o
  -6  -2   5       70.37       69.56      1.18 o
  -5  -2   5        5.54        5.29      0.33 o
  -4  -2   5       83.35       83.89      1.03 o
  -3  -2   5        0.81        0.39      0.15 o
  -2  -2   5      362.20      386.22      3.23 o
  -1  -2   5       84.22       77.39      0.80 o
   0  -2   5      448.22      522.44      3.79 o
   1  -2   5       10.58       11.38      0.24 o
   2  -2   5        0.00       -0.08      0.10 o
   3  -2   5        0.11        0.78      0.14 o
   4  -2   5      131.31      132.57      1.29 o
   5  -2   5       48.02       49.91      0.60 o
   6  -2   5      142.65      139.73      1.76 o
   7  -2   5        4.69        5.42      0.36 o
   8  -2   5       28.26       24.70      0.66 o
   9  -2   5        3.54        2.93      0.52 o
  10  -2   5        1.31        0.29      0.36 o
 -10  -1   5       15.00       19.70      0.98 o
  -9  -1   5        0.11        0.51      0.36 o
  -8  -1   5       10.77       10.14      0.56 o
  -7  -1   5        3.29        3.78      0.33 o
  -6  -1   5      112.31      111.12      1.34 o
  -5  -1   5      191.66      176.60      1.61 o
  -4  -1   5        0.63        0.45      0.16 o
  -3  -1   5      189.24      186.71      1.83 o
  -2  -1   5        0.59        1.32      0.15 o
  -1  -1   5     1292.09     1413.33     11.80 o
   0  -1   5      367.60      393.63      2.78 o
   1  -1   5       26.70       23.29      0.32 o
   2  -1   5        6.17        5.42      0.18 o
   3  -1   5        0.04        0.14      0.18 o
   4  -1   5       14.60       16.95      0.37 o
   5  -1   5       99.45       94.85      1.11 o
   6  -1   5       11.63        7.76      0.40 o
   7  -1   5       51.75       51.27      0.96 o
   8  -1   5        0.04        0.18      0.56 o
   9  -1   5        0.41        0.46      0.65 o
  10  -1   5        2.70        4.02      0.50 o
 -10   0   5        8.24        9.33      0.59 o
  -9   0   5        4.74        6.16      0.44 o
  -8   0   5       11.30       11.61      0.43 o
  -7   0   5      189.72      183.45      1.81 o
  -6   0   5        4.36        3.57      0.28 o
  -5   0   5      500.96      486.16      4.07 o
  -4   0   5       25.36       25.82      0.46 o
  -3   0   5       20.92       23.18      0.42 o
  -2   0   5        3.88        5.04      0.20 o
  -1   0   5      104.83      110.29      1.10 o
   0   0   5       25.19       27.34      0.37 o
   1   0   5      237.62      215.96      2.53 o
   2   0   5      284.02      291.66      2.39 o
   3   0   5       55.36       52.47      0.66 o
   4   0   5        1.54        2.37      0.18 o
   5   0   5       30.44       33.69      0.58 o
   6   0   5      107.81      113.83      1.59 o
   7   0   5       44.10       44.58      1.20 o
   8   0   5        9.54        8.79      0.58 o
   9   0   5        4.23        3.47      0.50 o
  10   0   5        2.16        2.01      0.64 o
 -10   1   5        0.04        0.28      0.32 o
  -9   1   5       44.99       47.48      0.90 o
  -8   1   5        8.72        9.83      0.41 o
  -7   1   5      113.37      109.19      1.31 o
  -6   1   5        6.53        5.60      0.34 o
  -5   1   5       31.78       31.36      0.51 o
  -4   1   5        1.45        0.70      0.15 o
  -3   1   5       22.38       23.07      0.38 o
  -2   1   5       72.56       73.80      0.69 o
  -1   1   5        7.77        8.88      0.22 o
   0   1   5      174.56      181.32      1.54 o
   1   1   5      161.23      188.73      1.74 o
   2   1   5      431.40      404.54      3.22 o
   3   1   5       19.71       22.03      0.48 o
   4   1   5        8.87        7.40      0.33 o
   5   1   5        3.25        3.66      0.30 o
   6   1   5       15.07       16.78      0.69 o
   7   1   5       31.62       31.37      1.01 o
   8   1   5        0.01        0.05      0.44 o
   9   1   5        2.30        2.50      0.64 o
 -11   2   5        1.79        2.22      0.50 o
 -10   2   5        5.26        4.85      0.38 o
  -9   2   5       13.55       11.89      0.40 o
  -8   2   5       33.60       31.13      0.62 o
  -7   2   5       32.61       35.49      0.63 o
  -6   2   5       14.89       14.42      0.38 o
  -5   2   5        0.43        0.74      0.15 o
  -4   2   5        1.64        0.65      0.14 o
  -3   2   5      185.92      192.29      1.58 o
  -2   2   5        9.68        6.11      0.22 o
  -1   2   5        0.42       -0.08      0.10 o
   0   2   5       61.51       68.00      0.73 o
   1   2   5      178.69      187.89      1.65 o
   2   2   5      162.36      190.52      1.81 o
   3   2   5        0.35        0.13      0.17 o
   4   2   5       10.77       10.08      0.38 o
   5   2   5        0.66        0.93      0.34 o
   6   2   5       66.48       67.68      1.53 o
   7   2   5        3.39        2.91      0.62 o
   8   2   5        2.37        1.31      0.73 o
   9   2   5        0.57        0.71      0.69 o
 -11   3   5        0.16        0.30      0.74 o
 -10   3   5        0.39        0.10      0.27 o
  -9   3   5        0.49        0.34      0.23 o
  -8   3   5       21.92       19.02      0.47 o
  -7   3   5        2.97        3.16      0.25 o
  -6   3   5        1.98        1.66      0.29 o
  -5   3   5        0.68        0.45      0.15 o
  -4   3   5       15.94       14.92      0.34 o
  -3   3   5       36.84       44.02      0.58 o
  -2   3   5       20.63       25.85      0.40 o
  -1   3   5        5.28        6.00      0.22 o
   0   3   5       11.13       11.99      0.32 o
   1   3   5       30.80       34.75      0.61 o
   2   3   5        5.65        5.92      0.31 o
   3   3   5        1.29        1.41      0.24 o
   4   3   5        9.10        9.46      0.46 o
   5   3   5        5.24        5.03      0.53 o
   6   3   5        3.81        3.41      0.64 o
   7   3   5        0.17        0.34      0.75 o
   8   3   5        0.96        1.79      0.91 o
 -10   4   5        0.53        0.43      0.33 o
  -9   4   5        1.20        0.28      0.23 o
  -8   4   5       25.64       27.24      0.56 o
  -7   4   5        0.15       -0.19      0.19 o
  -6   4   5       24.79       21.93      0.52 o
  -5   4   5       27.95       25.09      0.50 o
  -4   4   5        9.02        9.61      0.36 o
  -3   4   5       11.88       10.90      0.30 o
  -2   4   5       27.69       28.30      0.53 o
  -1   4   5      402.68      431.76      3.97 o
   0   4   5        3.45        3.97      0.36 o
   1   4   5        2.47        2.28      0.29 o
   2   4   5        1.12        0.63      0.28 o
   3   4   5       55.46       52.09      1.17 o
   4   4   5        4.83        5.68      0.56 o
   5   4   5        0.30        0.78      0.59 o
   6   4   5        1.31        2.41      0.92 o
   7   4   5        0.01       -0.51      0.79 o
   8   4   5        0.07       -0.79      0.79 o
 -10   5   5        0.05        0.34      0.32 o
  -9   5   5       10.02       11.18      0.44 o
  -8   5   5       16.86       17.76      0.53 o
  -7   5   5       14.74       13.94      0.46 o
  -6   5   5        2.97        2.30      0.26 o
  -5   5   5        0.09        0.41      0.22 o
  -4   5   5        3.81        5.00      0.27 o
  -3   5   5      133.06      142.98      1.45 o
  -2   5   5       17.17       14.96      0.47 o
  -1   5   5       54.91       52.34      0.96 o
   0   5   5       34.96       35.49      1.24 o
   1   5   5      747.57      721.09      9.87 o
   2   5   5       37.80       36.04      1.66 o
   3   5   5        7.45        6.48      0.64 o
   4   5   5        0.70        0.30      0.54 o
   5   5   5       19.49       22.25      1.27 o
   6   5   5        8.24        8.48      1.26 o
   7   5   5        2.20        3.42      1.14 o
 -10   6   5        4.19        6.01      0.44 o
  -9   6   5        3.12        1.77      0.30 o
  -8   6   5        3.54        3.48      0.33 o
  -7   6   5        3.87        2.60      0.31 o
  -6   6   5        7.72        7.92      0.39 o
  -5   6   5       94.29       91.13      1.31 o
  -4   6   5       27.19       27.05      0.60 o
  -3   6   5       28.56       29.39      0.68 o
  -2   6   5       28.15       29.63      0.75 o
  -1   6   5       25.13       22.52      0.99 o
   0   6   5       72.09       68.64      1.62 o
   1   6   5       29.32       34.72      1.22 o
   2   6   5        2.75        1.46      0.50 o
   3   6   5       13.36       13.37      0.83 o
   4   6   5       20.24       19.68      1.20 o
   5   6   5        0.01        1.76      0.97 o
   6   6   5        1.55        2.68      1.11 o
 -10   7   5        0.01        0.39      0.88 o
  -9   7   5        2.84        3.14      0.35 o
  -8   7   5        0.44        0.39      0.28 o
  -7   7   5        0.00       -0.25      0.25 o
  -6   7   5        0.00       -0.26      0.26 o
  -5   7   5        4.98        5.03      0.44 o
  -4   7   5       17.86       16.79      0.61 o
  -3   7   5       22.75       21.87      0.91 o
  -2   7   5        0.70        1.10      0.35 o
  -1   7   5       18.76       22.55      1.03 o
   0   7   5       84.70       80.05      2.29 o
   1   7   5       36.52       35.84      1.52 o
   2   7   5       24.20       24.00      1.14 o
   3   7   5        0.39       -0.54      0.54 o
   4   7   5        0.59        1.45      0.65 o
   5   7   5        0.16       -0.34      0.92 o
  -9   8   5        3.03        3.87      0.51 o
  -8   8   5        2.31        2.10      0.39 o
  -7   8   5        0.04       -0.04      0.37 o
  -6   8   5        8.86       10.60      0.63 o
  -5   8   5        0.12        0.09      0.38 o
  -4   8   5        3.59        5.13      0.58 o
  -3   8   5        0.93        1.39      0.38 o
  -2   8   5        4.34        5.59      0.58 o
  -1   8   5       75.14       78.52      2.31 o
   0   8   5        6.32        4.79      0.77 o
   1   8   5        6.14        6.39      0.85 o
   2   8   5        0.73        1.15      0.57 o
   3   8   5        8.21        8.23      0.98 o
   4   8   5        2.15        1.30      0.77 o
  -8   9   5        4.20        4.31      0.59 o
  -7   9   5        6.27        7.36      0.81 o
  -6   9   5        0.06       -0.46      0.46 o
  -5   9   5        3.59        2.89      0.60 o
  -4   9   5        0.35        0.47      0.51 o
  -3   9   5        1.62        0.98      0.55 o
  -2   9   5        1.22        0.05      0.45 o
  -1   9   5        4.40        3.87      0.79 o
   0   9   5        3.57        4.00      0.82 o
   1   9   5        3.87        4.72      2.50 o
   2   9   5        0.48        1.53      1.05 o
   3   9   5        1.34        0.24      2.01 o
  -7  10   5       11.49       11.73      0.86 o
  -6  10   5        4.84        3.83      0.69 o
  -5  10   5        4.84        5.55      0.89 o
  -4  10   5        2.19        1.87      0.72 o
  -3  10   5        4.21        5.24      1.83 o
  -2  10   5        5.26        5.81      0.71 o
  -1  10   5        3.02        4.45      0.90 o
   0  10   5        0.85        0.77      1.03 o
   1  10   5        1.23        2.06      0.81 o
  -4  11   5        2.78        1.64      1.09 o
  -3  11   5        0.22       -0.43      0.64 o
  -2  11   5        2.87        3.66      0.84 o
   0 -12   6        2.74        6.23      1.09 o
   1 -12   6        0.02        1.19      0.97 o
   2 -12   6        3.71        5.53      1.02 o
   3 -12   6        0.02        0.90      0.71 o
   4 -12   6        7.04        7.52      1.16 o
   5 -12   6        3.20        3.78      0.93 o
  -2 -11   6        0.03       -0.96      0.96 o
  -1 -11   6        0.01       -0.41      0.64 o
   0 -11   6        5.77        7.59      0.93 o
   1 -11   6        1.46        2.44      0.71 o
   2 -11   6        9.12       11.09      1.05 o
   3 -11   6        0.09       -0.28      0.47 o
   4 -11   6        2.77        3.01      0.60 o
   5 -11   6        0.79        0.02      0.49 o
   6 -11   6        0.35        0.13      0.48 o
   7 -11   6        0.22        0.27      0.51 o
  -4 -10   6        1.31       -0.51      0.95 o
  -3 -10   6        0.03       -1.36      1.53 o
  -2 -10   6        5.53        8.16      0.97 o
  -1 -10   6        3.61        3.46      0.76 o
   0 -10   6        9.37        9.31      1.44 o
   1 -10   6        1.54        2.93      1.40 o
   2 -10   6        0.33       -0.01      0.50 o
   3 -10   6        0.00       -0.23      0.37 o
   4 -10   6        3.49        3.06      0.47 o
   5 -10   6        9.39       10.00      0.62 o
   6 -10   6        3.66        5.37      0.54 o
   7 -10   6        0.07       -0.20      0.37 o
   8 -10   6        0.02       -0.38      0.38 o
  -5  -9   6        0.00       -0.80      0.91 o
  -4  -9   6        3.06        3.34      0.80 o
  -3  -9   6        1.20        1.88      0.86 o
  -2  -9   6        6.37        4.86      0.77 o
  -1  -9   6        2.22        2.12      0.61 o
   0  -9   6        1.47        1.29      0.56 o
   1  -9   6        0.73        1.21      0.74 o
   2  -9   6        4.42        4.13      0.48 o
   3  -9   6        4.35        4.23      0.42 o
   4  -9   6        3.14        3.15      0.40 o
   5  -9   6        0.08       -0.05      0.29 o
   6  -9   6        0.62        0.26      0.35 o
   7  -9   6        0.58        0.31      0.31 o
   8  -9   6        0.13        0.21      0.31 o
   9  -9   6        0.03       -0.19      0.30 o
  -6  -8   6       18.08       29.17      2.31 o
  -5  -8   6        0.00       -0.71      0.91 o
  -4  -8   6        0.22       -0.52      0.52 o
  -3  -8   6        0.08        0.33      0.54 o
  -2  -8   6       14.86       17.18      1.08 o
  -1  -8   6        0.19        0.18      0.48 o
   0  -8   6       11.75       12.89      0.90 o
   1  -8   6      102.52      103.63      2.10 o
   2  -8   6      168.07      168.31      2.51 o
   3  -8   6       24.59       27.88      1.07 o
   4  -8   6       22.02       22.26      0.64 o
   5  -8   6       18.11       17.69      0.56 o
   6  -8   6        5.58        4.57      0.38 o
   7  -8   6        0.93        1.04      0.27 o
   8  -8   6        0.37        0.65      0.28 o
   9  -8   6        0.10       -0.17      0.29 o
  -7  -7   6        4.62        6.10      1.10 o
  -6  -7   6        1.79        1.49      1.03 o
  -5  -7   6       10.28        9.42      0.88 o
  -4  -7   6        0.00       -0.53      0.59 o
  -3  -7   6       28.12       23.15      1.16 o
  -2  -7   6       56.36       51.00      1.68 o
  -1  -7   6        0.11        0.04      0.45 o
   0  -7   6      190.71      191.13      4.42 o
   1  -7   6       68.59       66.29      1.30 o
   2  -7   6        8.96       10.18      0.41 o
   3  -7   6       19.40       20.56      0.55 o
   4  -7   6        0.45        0.59      0.25 o
   5  -7   6        0.06       -0.13      0.23 o
   6  -7   6       20.45       17.89      0.62 o
   7  -7   6        3.05        2.53      0.29 o
   8  -7   6       16.88       17.81      0.60 o
   9  -7   6        2.40        2.49      0.41 o
  10  -7   6        0.51       -0.20      0.33 o
  -8  -6   6        0.14       -0.72      0.87 o
  -7  -6   6        3.01        1.42      1.14 o
  -6  -6   6        4.12        2.76      0.96 o
  -5  -6   6        0.09       -0.23      0.61 o
  -4  -6   6        0.09       -0.41      0.41 o
  -3  -6   6       24.03       19.26      1.10 o
  -2  -6   6       17.83       11.79      0.84 o
  -1  -6   6        4.67        5.27      0.49 o
   0  -6   6      454.22      431.39      5.22 o
   1  -6   6       47.65       45.78      0.89 o
   2  -6   6      375.83      366.83      3.41 o
   3  -6   6       91.62       86.23      1.09 o
   4  -6   6       79.50       78.29      1.03 o
   5  -6   6        1.36        0.77      0.24 o
   6  -6   6        2.92        2.85      0.28 o
   7  -6   6        1.29        2.41      0.25 o
   8  -6   6        3.14        3.05      0.28 o
   9  -6   6        0.60        0.08      0.25 o
  10  -6   6        0.06       -0.20      0.32 o
  -8  -5   6        1.59        1.13      0.76 o
  -7  -5   6        0.31       -0.36      0.61 o
  -6  -5   6        0.08        0.22      0.77 o
  -5  -5   6        4.60        4.06      0.63 o
  -4  -5   6       13.87        9.72      1.02 o
  -3  -5   6       61.77       58.59      1.71 o
  -2  -5   6       35.38       31.73      2.13 o
  -1  -5   6        0.03        0.12      0.25 o
   0  -5   6       33.31       34.51      0.74 o
   1  -5   6      162.39      150.60      1.73 o
   2  -5   6        0.07        0.41      0.17 o
   3  -5   6        4.33        5.08      0.25 o
   4  -5   6       92.38       85.43      0.98 o
   5  -5   6        2.14        1.09      0.21 o
   6  -5   6        6.92        4.63      0.28 o
   7  -5   6        0.35       -0.20      0.20 o
   8  -5   6        0.11       -0.20      0.20 o
   9  -5   6        5.76        6.17      0.39 o
  10  -5   6        1.72        1.91      0.46 o
  -9  -4   6        0.02        0.38      0.63 o
  -8  -4   6        0.23        0.41      0.64 o
  -7  -4   6        2.95        1.92      0.69 o
  -6  -4   6        4.75        3.49      0.89 o
  -5  -4   6       14.05        9.54      0.62 o
  -4  -4   6        0.03       -0.30      0.31 o
  -3  -4   6       48.89       42.01      0.95 o
  -2  -4   6        6.68        7.10      0.32 o
  -1  -4   6       15.59       14.80      0.48 o
   0  -4   6        0.03        0.04      0.15 o
   1  -4   6      311.10      320.93      2.98 o
   2  -4   6      157.24      154.59      1.50 o
   3  -4   6        1.50        1.63      0.17 o
   4  -4   6        1.51        2.81      0.20 o
   5  -4   6       18.94       17.51      0.44 o
   6  -4   6       10.65       10.43      0.36 o
   7  -4   6        0.02       -0.04      0.23 o
   8  -4   6        0.00       -0.24      0.24 o
   9  -4   6        2.65        1.92      0.37 o
  10  -4   6        0.00        0.01      0.79 o
  -9  -3   6        3.48        4.11      0.80 o
  -8  -3   6        0.33       -0.01      0.44 o
  -7  -3   6       15.05       14.82      0.82 o
  -6  -3   6       33.64       31.84      1.11 o
  -5  -3   6       15.28       14.04      0.61 o
  -4  -3   6        1.91        1.52      0.31 o
  -3  -3   6       14.15       15.73      0.52 o
  -2  -3   6      119.10      120.28      1.44 o
  -1  -3   6        1.74        1.55      0.19 o
   0  -3   6      255.31      271.71      2.37 o
   1  -3   6       17.84       20.50      0.38 o
   2  -3   6      171.77      177.58      1.55 o
   3  -3   6        4.01        3.15      0.18 o
   4  -3   6       24.08       27.88      0.45 o
   5  -3   6        0.02       -0.05      0.20 o
   6  -3   6        4.12        5.38      0.40 o
   7  -3   6        0.09       -0.04      0.24 o
   8  -3   6       21.32       19.45      0.63 o
   9  -3   6        5.25        6.06      0.47 o
  10  -3   6        1.06        1.24      0.51 o
  -9  -2   6        0.62        1.40      0.50 o
  -8  -2   6       17.35       20.04      0.93 o
  -7  -2   6        0.55        0.12      0.35 o
  -6  -2   6        2.20        1.75      0.37 o
  -5  -2   6        1.65        0.69      0.23 o
  -4  -2   6      306.46      293.91      2.63 o
  -3  -2   6      303.16      303.38      2.86 o
  -2  -2   6       26.21       27.90      0.52 o
  -1  -2   6       31.36       32.34      0.49 o
   0  -2   6        9.74       14.72      0.31 o
   1  -2   6      135.27      139.91      1.28 o
   2  -2   6      163.15      167.82      1.49 o
   3  -2   6       11.89       11.13      0.28 o
   4  -2   6        0.84        0.28      0.18 o
   5  -2   6       23.34       19.98      0.58 o
   6  -2   6        0.53        0.71      0.28 o
   7  -2   6       26.47       27.45      0.72 o
   8  -2   6       10.38        8.43      0.52 o
   9  -2   6        2.19        2.20      0.72 o
  10  -2   6        3.37        3.75      0.49 o
 -10  -1   6        5.72        5.58      0.64 o
  -9  -1   6       12.31       13.43      0.80 o
  -8  -1   6        0.95        0.51      0.36 o
  -7  -1   6        6.65        5.88      0.40 o
  -6  -1   6       55.22       51.96      0.86 o
  -5  -1   6      311.92      300.14      2.72 o
  -4  -1   6       33.36       34.49      0.76 o
  -3  -1   6       29.65       25.88      0.52 o
  -2  -1   6       41.10       38.87      0.57 o
  -1  -1   6      422.35      459.46      3.61 o
   0  -1   6        7.73        5.30      0.20 o
   1  -1   6      122.94      126.45      1.40 o
   2  -1   6        2.69        3.25      0.19 o
   3  -1   6        8.77       10.99      0.33 o
   4  -1   6      110.03      115.97      1.33 o
   5  -1   6        2.18        1.19      0.25 o
   6  -1   6       15.67       16.25      0.59 o
   7  -1   6        0.21       -0.18      0.32 o
   8  -1   6       32.49       32.05      1.05 o
   9  -1   6        0.25        0.56      0.67 o
  10  -1   6        0.17        0.30      0.57 o
 -10   0   6        0.09        1.23      0.49 o
  -9   0   6        0.33        0.71      0.33 o
  -8   0   6        2.57        3.08      0.35 o
  -7   0   6       23.06       23.30      0.60 o
  -6   0   6       40.15       42.38      1.38 o
  -5   0   6       65.53       58.81      0.81 o
  -4   0   6       58.30       56.84      0.76 o
  -3   0   6       17.02       14.53      0.38 o
  -2   0   6        0.23        1.08      0.16 o
  -1   0   6        1.21        1.11      0.17 o
   0   0   6       13.31       10.06      0.27 o
   1   0   6       28.86       29.03      0.51 o
   2   0   6        9.13       11.24      0.33 o
   3   0   6       66.27       71.59      1.04 o
   4   0   6       92.87       94.87      1.16 o
   5   0   6        4.61        4.97      0.36 o
   6   0   6        3.29        2.87      0.51 o
   7   0   6        8.71        8.16      0.54 o
   8   0   6        1.31        2.31      0.66 o
   9   0   6        1.17        1.69      0.61 o
 -10   1   6        6.66        8.65      0.54 o
  -9   1   6        2.61        2.51      0.35 o
  -8   1   6        0.00       -0.24      0.24 o
  -7   1   6       49.75       44.56      0.84 o
  -6   1   6      320.66      314.27      3.05 o
  -5   1   6      114.89      115.38      1.25 o
  -4   1   6       31.36       28.75      0.52 o
  -3   1   6      173.16      169.84      1.65 o
  -2   1   6      158.25      156.21      1.44 o
  -1   1   6       99.50      103.83      1.20 o
   0   1   6       10.08        8.73      0.24 o
   1   1   6       60.41       66.22      0.82 o
   2   1   6       18.72       17.72      0.38 o
   3   1   6      247.66      262.59      2.58 o
   4   1   6       47.95       51.20      0.81 o
   5   1   6        7.66        8.85      0.65 o
   6   1   6        0.02       -0.15      0.36 o
   7   1   6       38.72       39.02      1.66 o
   8   1   6        9.54        8.42      0.89 o
   9   1   6        0.02        0.23      0.61 o
 -10   2   6        3.45        4.88      0.41 o
  -9   2   6        4.64        4.98      0.36 o
  -8   2   6        0.94        0.46      0.28 o
  -7   2   6       66.97       61.61      0.93 o
  -6   2   6       44.72       41.17      0.74 o
  -5   2   6       61.75       60.49      0.76 o
  -4   2   6        1.10        2.34      0.21 o
  -3   2   6       17.67       19.22      0.39 o
  -2   2   6        8.16        7.36      0.23 o
  -1   2   6        2.08        2.03      0.43 o
   0   2   6       26.35       32.24      0.43 o
   1   2   6       18.16       17.74      0.42 o
   2   2   6        1.04        0.83      0.19 o
   3   2   6        2.85        3.42      0.30 o
   4   2   6        0.51        0.64      0.26 o
   5   2   6        0.63        0.52      0.35 o
   6   2   6       11.64       13.53      0.96 o
   7   2   6        0.31        0.50      0.60 o
   8   2   6        0.06        0.36      0.78 o
   9   2   6        0.15        1.46      0.95 o
 -10   3   6        6.29        6.59      0.40 o
  -9   3   6        1.90        1.35      0.32 o
  -8   3   6        4.40        4.61      0.49 o
  -7   3   6       11.48       10.78      0.38 o
  -6   3   6        2.20        2.55      0.28 o
  -5   3   6        2.53        2.31      0.28 o
  -4   3   6       29.34       24.15      0.45 o
  -3   3   6       19.53       20.35      0.41 o
  -2   3   6       12.90       16.00      0.37 o
  -1   3   6        6.78        5.96      0.26 o
   0   3   6        0.02       -0.13      0.15 o
   1   3   6       83.56       81.11      1.17 o
   2   3   6       83.89       78.69      1.30 o
   3   3   6        0.30        0.07      0.34 o
   4   3   6        4.03        3.26      0.45 o
   5   3   6        0.86        1.15      0.54 o
   6   3   6       19.89       25.64      1.85 o
   7   3   6        8.26        9.17      1.27 o
   8   3   6        1.08       -0.44      0.95 o
 -10   4   6        0.25        0.62      0.32 o
  -9   4   6        8.29        7.55      0.45 o
  -8   4   6        3.31        3.36      0.33 o
  -7   4   6        4.59        4.08      0.33 o
  -6   4   6        5.86        4.33      0.31 o
  -5   4   6       51.23       46.21      0.71 o
  -4   4   6        4.35        3.30      0.22 o
  -3   4   6       12.88       10.94      0.32 o
  -2   4   6        7.38        8.22      0.30 o
  -1   4   6       29.88       30.75      0.49 o
   0   4   6       42.55       42.41      0.91 o
   1   4   6        0.27       -0.77      0.77 o
   2   4   6       79.89       77.66      1.52 o
   3   4   6      105.92      104.30      1.87 o
   4   4   6        6.61        7.00      1.72 o
   5   4   6        9.72       10.21      0.88 o
   6   4   6       19.50       22.93      1.88 o
   7   4   6        3.58        5.07      1.22 o
 -10   5   6        0.02       -0.16      0.29 o
  -9   5   6        3.39        4.11      0.37 o
  -8   5   6        3.47        2.81      0.34 o
  -7   5   6       32.46       35.03      0.74 o
  -6   5   6        2.44        2.13      0.29 o
  -5   5   6        5.86        3.46      0.31 o
  -4   5   6       23.14       23.00      0.54 o
  -3   5   6       77.90       77.51      0.95 o
  -2   5   6        2.89        3.17      0.48 o
  -1   5   6       50.78       52.19      0.91 o
   0   5   6       21.76       23.59      0.74 o
   1   5   6        0.21       -0.36      0.36 o
   2   5   6        2.58        3.03      0.55 o
   3   5   6       31.78       32.95      1.24 o
   4   5   6       10.66        9.71      1.92 o
   5   5   6        6.43        6.27      1.23 o
   6   5   6        2.24        1.89      1.04 o
   7   5   6        0.04        1.49      1.04 o
  -9   6   6        1.91        1.37      0.33 o
  -8   6   6        0.16        0.97      0.30 o
  -7   6   6        0.84        0.14      0.28 o
  -6   6   6        1.01        0.35      0.27 o
  -5   6   6       15.69       14.73      0.54 o
  -4   6   6        2.67        1.87      0.29 o
  -3   6   6        3.53        3.23      0.31 o
  -2   6   6       29.85       31.85      0.84 o
  -1   6   6       25.42       24.23      0.92 o
   0   6   6       91.79       86.11      1.98 o
   1   6   6       28.46       35.03      1.26 o
   2   6   6       36.48       33.93      1.35 o
   3   6   6       47.18       50.67      2.00 o
   4   6   6        2.77        2.66      1.19 o
   5   6   6        0.03       -0.61      0.88 o
   6   6   6        0.20       -0.93      0.99 o
  -9   7   6        1.06        1.27      0.37 o
  -8   7   6        9.42        8.51      0.52 o
  -7   7   6        0.92        1.60      0.35 o
  -6   7   6        1.68        1.16      0.33 o
  -5   7   6        4.08        5.79      0.43 o
  -4   7   6        0.54        0.27      0.37 o
  -3   7   6        4.13        4.46      0.54 o
  -2   7   6        0.43        0.02      0.31 o
  -1   7   6        4.77        4.97      0.64 o
   0   7   6       19.43       18.08      0.97 o
   1   7   6       74.92       67.85      1.85 o
   2   7   6        1.47        1.03      0.80 o
   3   7   6        0.11        0.11      0.60 o
   4   7   6        3.73        4.53      0.85 o
   5   7   6       10.86       12.17      1.66 o
  -8   8   6        0.00        0.49      0.38 o
  -7   8   6        1.63        1.38      0.40 o
  -6   8   6        8.22        7.36      0.60 o
  -5   8   6       19.35       20.83      0.88 o
  -4   8   6        7.49        7.28      0.69 o
  -3   8   6       13.66       15.54      0.92 o
  -2   8   6        2.30        2.31      0.52 o
  -1   8   6       19.96       15.70      0.95 o
   0   8   6       12.40        9.45      0.84 o
   1   8   6        0.19       -0.24      0.53 o
   2   8   6        1.40        1.48      0.73 o
   3   8   6        0.15       -0.34      0.69 o
   4   8   6        2.03        0.68      0.76 o
  -7   9   6        2.60        2.82      0.53 o
  -6   9   6        8.36        8.10      0.67 o
  -5   9   6        8.77        9.99      0.92 o
  -4   9   6        2.53        2.76      0.69 o
  -3   9   6        6.60        6.98      0.84 o
  -2   9   6        5.75        4.54      0.64 o
  -1   9   6        0.52        1.29      0.62 o
   0   9   6        1.24        0.59      0.64 o
   1   9   6        0.02       -0.19      0.61 o
   2   9   6        0.27        0.85      0.75 o
  -6  10   6        0.16       -1.02      1.02 o
  -5  10   6        0.02       -0.08      0.60 o
  -4  10   6        0.30       -0.09      0.79 o
  -3  10   6        0.25        1.74      0.72 o
  -2  10   6        6.55        6.91      0.93 o
  -1  10   6        2.10        1.60      0.55 o
   0  10   6        0.54        1.64      0.81 o
   1 -12   7        0.03       -0.88      0.88 o
   2 -12   7        1.58        2.45      0.69 o
   3 -12   7        0.00       -0.59      0.69 o
   4 -12   7        0.57        0.95      1.49 o
  -2 -11   7        2.74        2.76      0.86 o
  -1 -11   7        2.56        2.98      0.82 o
   0 -11   7        2.10        1.40      0.72 o
   1 -11   7        5.09        6.32      0.90 o
   2 -11   7        2.56        3.87      0.69 o
   3 -11   7        4.56        5.79      0.72 o
   4 -11   7        2.50        2.22      0.58 o
   5 -11   7        0.00       -0.05      0.49 o
   6 -11   7        0.46        0.37      0.51 o
  -3 -10   7        0.34        0.65      0.78 o
  -2 -10   7        1.68        2.16      0.98 o
  -1 -10   7        1.36       -0.60      0.62 o
   0 -10   7        1.61        2.74      0.70 o
   1 -10   7        0.20       -0.11      0.59 o
   2 -10   7        0.07       -0.19      0.57 o
   3 -10   7        3.17        2.98      0.58 o
   4 -10   7       10.99       13.08      0.81 o
   5 -10   7        0.17       -0.01      0.39 o
   6 -10   7        0.12       -0.09      0.45 o
   7 -10   7        6.76        8.37      0.90 o
   8 -10   7        0.40       -0.85      0.85 o
  -5  -9   7        1.84        4.54      1.44 o
  -4  -9   7       20.12       20.41      1.38 o
  -3  -9   7        0.83        0.81      0.66 o
  -2  -9   7        1.10        0.35      0.56 o
  -1  -9   7        1.23        0.45      0.60 o
   0  -9   7       17.41       19.55      1.19 o
   1  -9   7        0.11        0.35      0.52 o
   2  -9   7        0.02       -0.30      0.30 o
   3  -9   7        0.57       -0.02      0.31 o
   4  -9   7        3.66        3.57      0.47 o
   5  -9   7        0.01        0.45      0.34 o
   6  -9   7        0.04        0.25      0.34 o
   7  -9   7        0.04       -0.10      0.34 o
   8  -9   7        0.14        0.02      0.53 o
  -6  -8   7        9.03       13.66      1.72 o
  -5  -8   7        0.17        0.24      0.64 o
  -4  -8   7        3.44        5.14      0.81 o
  -3  -8   7        0.05       -0.48      0.50 o
  -2  -8   7       15.91       16.25      1.09 o
  -1  -8   7        2.45        2.65      0.66 o
   0  -8   7        4.75        5.93      0.72 o
   1  -8   7        1.19        0.65      0.46 o
   2  -8   7       81.14       82.76      1.42 o
   3  -8   7        1.18        1.93      0.48 o
   4  -8   7       39.21       42.35      0.97 o
   5  -8   7        0.09       -0.27      0.27 o
   6  -8   7        1.83        2.41      0.40 o
   7  -8   7        0.35        0.46      0.28 o
   8  -8   7        0.35        1.39      0.31 o
   9  -8   7        0.74        1.00      0.35 o
  -6  -7   7        0.62       -0.40      0.89 o
  -5  -7   7        5.55        6.20      1.02 o
  -4  -7   7        0.00       -0.48      0.48 o
  -3  -7   7        0.58       -0.49      0.49 o
  -2  -7   7        3.34        2.61      0.60 o
  -1  -7   7       29.02       25.21      1.21 o
   0  -7   7       30.02       30.54      1.26 o
   1  -7   7       17.08       14.92      0.77 o
   2  -7   7      285.32      289.69      3.34 o
   3  -7   7        0.88        0.61      0.49 o
   4  -7   7       58.77       61.87      1.04 o
   5  -7   7        0.05        0.14      0.24 o
   6  -7   7        6.94        5.70      0.38 o
   7  -7   7        0.03        0.48      0.26 o
   8  -7   7        0.01       -0.06      0.29 o
   9  -7   7        0.08       -0.01      0.28 o
  -7  -6   7        0.05        0.09      1.66 o
  -6  -6   7        7.05        8.19      1.31 o
  -5  -6   7        0.00       -0.49      0.49 o
  -4  -6   7        4.61        6.41      0.77 o
  -3  -6   7        4.88        6.51      0.72 o
  -2  -6   7        0.47       -0.40      0.40 o
  -1  -6   7       23.79       17.87      1.51 o
   0  -6   7        1.33        2.43      0.43 o
   1  -6   7       21.26       20.32      1.10 o
   2  -6   7       16.03       17.76      0.56 o
   3  -6   7       34.07       31.35      0.64 o
   4  -6   7       32.18       31.08      0.63 o
   5  -6   7       35.48       33.83      0.72 o
   6  -6   7        2.17        1.69      0.28 o
   7  -6   7        9.45        6.44      0.38 o
   8  -6   7        0.02       -0.21      0.26 o
   9  -6   7        1.20        1.04      0.39 o
  -8  -5   7        5.71        5.23      0.98 o
  -7  -5   7        1.73        0.79      0.74 o
  -6  -5   7        1.00        0.25      0.72 o
  -5  -5   7       17.95       16.78      2.08 o
  -4  -5   7        0.03        0.06      0.44 o
  -3  -5   7      192.66      150.33      3.26 o
  -2  -5   7        0.03       -0.10      0.42 o
  -1  -5   7       64.27       67.10      1.48 o
   0  -5   7        6.05        7.44      0.46 o
   1  -5   7      136.27      132.20      1.80 o
   2  -5   7        0.30        0.64      0.21 o
   3  -5   7       68.30       70.16      0.90 o
   4  -5   7        0.81        0.59      0.21 o
   5  -5   7        0.38        0.34      0.22 o
   6  -5   7        4.78        3.59      0.31 o
   7  -5   7        0.00       -0.17      0.23 o
   8  -5   7        7.82        9.30      0.44 o
   9  -5   7        0.42        0.18      0.29 o
  10  -5   7        0.76        0.45      0.38 o
  -8  -4   7        0.24        0.31      0.70 o
  -7  -4   7        2.85        3.82      0.82 o
  -6  -4   7        3.53        1.26      1.04 o
  -5  -4   7       61.73       53.82      1.71 o
  -4  -4   7       38.50       32.50      1.29 o
  -3  -4   7        8.09        8.73      0.74 o
  -2  -4   7        9.10       10.44      0.56 o
  -1  -4   7        1.19        0.51      0.25 o
   0  -4   7      109.62      102.57      1.45 o
   1  -4   7        2.12        1.64      0.21 o
   2  -4   7       21.17       17.29      0.42 o
   3  -4   7       61.72       60.86      0.80 o
   4  -4   7      105.29      104.29      1.16 o
   5  -4   7        0.79        0.69      0.23 o
   6  -4   7        0.66        0.01      0.21 o
   7  -4   7        0.02       -0.23      0.23 o
   8  -4   7        0.02        0.06      0.30 o
   9  -4   7        0.13        0.12      0.36 o
  10  -4   7        5.59        5.88      0.74 o
  -9  -3   7        0.17       -0.61      0.61 o
  -8  -3   7        0.01        0.26      0.82 o
  -7  -3   7        2.85        2.63      0.72 o
  -6  -3   7       13.80       12.87      0.80 o
  -5  -3   7        4.63        3.90      0.47 o
  -4  -3   7      201.86      180.76      2.94 o
  -3  -3   7       87.87       91.61      1.38 o
  -2  -3   7        0.05        0.04      0.18 o
  -1  -3   7       11.06       10.01      0.35 o
   0  -3   7      273.93      271.04      2.45 o
   1  -3   7      219.51      208.92      2.06 o
   2  -3   7       52.75       53.42      0.72 o
   3  -3   7       40.54       40.50      0.62 o
   4  -3   7       54.21       53.11      0.69 o
   5  -3   7       14.25       12.50      0.42 o
   6  -3   7       14.07       12.46      0.47 o
   7  -3   7        3.61        1.99      0.38 o
   8  -3   7        3.96        3.86      0.48 o
   9  -3   7        0.52        1.25      0.65 o
  10  -3   7        8.21        7.68      0.69 o
  -9  -2   7        0.92        1.04      0.67 o
  -8  -2   7        2.01        1.83      0.53 o
  -7  -2   7        1.78        0.99      0.50 o
  -6  -2   7        2.26        1.16      0.46 o
  -5  -2   7        1.39        1.01      0.26 o
  -4  -2   7       10.47        7.89      0.37 o
  -3  -2   7       37.88       38.11      0.70 o
  -2  -2   7        0.30        0.16      0.14 o
  -1  -2   7        5.20        4.29      0.24 o
   0  -2   7        0.38        1.36      0.17 o
   1  -2   7        4.20        3.91      0.21 o
   2  -2   7       88.16       98.63      1.02 o
   3  -2   7       10.90        9.78      0.30 o
   4  -2   7       21.32       23.54      0.58 o
   5  -2   7       24.84       24.94      1.32 o
   6  -2   7        0.01        0.08      0.31 o
   7  -2   7       12.86       11.28      0.71 o
   8  -2   7        1.48        1.28      0.41 o
   9  -2   7        1.63        1.23      0.48 o
  -9  -1   7        3.17        3.56      0.58 o
  -8  -1   7        0.96        0.95      0.42 o
  -7  -1   7       17.50       17.62      0.63 o
  -6  -1   7       25.51       26.76      0.66 o
  -5  -1   7        0.25       -0.24      0.24 o
  -4  -1   7       16.42       15.06      0.51 o
  -3  -1   7      281.79      266.60      2.60 o
  -2  -1   7      127.52      132.50      1.47 o
  -1  -1   7       23.56       20.36      0.65 o
   0  -1   7       52.45       45.50      0.74 o
   1  -1   7        9.63       12.38      0.37 o
   2  -1   7        0.01       -0.15      0.16 o
   3  -1   7        1.28        1.40      0.23 o
   4  -1   7        8.38        7.61      0.37 o
   5  -1   7        0.03       -0.09      0.25 o
   6  -1   7        5.04        4.88      0.46 o
   7  -1   7        1.25        0.91      0.38 o
   8  -1   7        1.39        2.08      0.45 o
   9  -1   7        4.95        6.41      1.32 o
 -10   0   7        0.51        0.18      0.48 o
  -9   0   7        0.36        0.27      0.40 o
  -8   0   7       12.91       16.70      0.91 o
  -7   0   7        0.68        0.66      0.31 o
  -6   0   7       36.12       37.45      0.82 o
  -5   0   7      255.18      245.18      2.52 o
  -4   0   7      524.49      525.69      4.48 o
  -3   0   7      139.27      136.73      1.44 o
  -2   0   7        2.71        2.28      0.19 o
  -1   0   7        3.70        2.35      0.24 o
   0   0   7      156.48      153.63      1.54 o
   1   0   7       30.29       37.07      0.57 o
   2   0   7        7.04        6.53      0.29 o
   3   0   7       48.21       49.40      0.80 o
   4   0   7        0.03       -0.21      0.23 o
   5   0   7        8.19        7.30      0.43 o
   6   0   7        0.49        0.11      0.34 o
   7   0   7        9.68       12.20      0.81 o
   8   0   7        0.76        2.19      0.66 o
   9   0   7        2.99        3.15      0.73 o
 -10   1   7        8.11       11.19      0.61 o
  -9   1   7        1.30        2.14      0.41 o
  -8   1   7       10.71       11.11      0.51 o
  -7   1   7        0.41       -0.26      0.28 o
  -6   1   7       11.07       11.12      0.49 o
  -5   1   7      415.94      409.10      3.86 o
  -4   1   7       34.78       33.64      0.82 o
  -3   1   7       11.43       10.03      0.33 o
  -2   1   7       33.88       39.77      0.60 o
  -1   1   7      387.29      400.40      3.49 o
   0   1   7        5.28        5.39      0.25 o
   1   1   7        2.78        3.65      0.33 o
   2   1   7       15.83       17.02      0.49 o
   3   1   7        0.29        0.19      0.23 o
   4   1   7        1.30        0.97      0.36 o
   5   1   7        3.86        4.83      0.48 o
   6   1   7        5.79        7.16      0.68 o
   7   1   7        9.14        8.95      0.91 o
   8   1   7        2.71        3.35      0.99 o
 -10   2   7        0.14       -0.34      0.35 o
  -9   2   7        0.04       -0.28      0.28 o
  -8   2   7        2.18        2.69      0.38 o
  -7   2   7       14.56       14.46      0.56 o
  -6   2   7        0.38        0.73      0.31 o
  -5   2   7       16.08       17.96      0.60 o
  -4   2   7        0.45        0.83      0.25 o
  -3   2   7        2.10        1.90      0.20 o
  -2   2   7        0.02        0.11      0.15 o
  -1   2   7        0.80        2.28      0.32 o
   0   2   7        0.26       -0.15      0.15 o
   1   2   7        0.55        0.09      0.17 o
   2   2   7       34.19       33.77      0.82 o
   3   2   7       34.39       34.57      0.86 o
   4   2   7       36.39       35.84      1.01 o
   5   2   7        9.60       10.09      0.71 o
   6   2   7        3.88        4.60      0.87 o
   7   2   7        3.12        3.61      1.03 o
   8   2   7        9.05        8.89      1.30 o
 -10   3   7        7.36        9.88      0.58 o
  -9   3   7        3.16        2.99      0.40 o
  -8   3   7       15.17       16.15      0.60 o
  -7   3   7       19.43       17.22      0.60 o
  -6   3   7       54.34       53.80      0.90 o
  -5   3   7       18.72       17.44      0.53 o
  -4   3   7       17.62       14.35      0.39 o
  -3   3   7       11.03        8.41      0.34 o
  -2   3   7       79.29       77.88      0.91 o
  -1   3   7        0.00       -0.15      0.15 o
   0   3   7       23.35       22.78      0.47 o
   1   3   7       67.03       66.74      1.12 o
   2   3   7        0.67       -0.05      0.35 o
   3   3   7       61.14       61.82      1.37 o
   4   3   7       19.49       19.83      1.28 o
   5   3   7       17.00       16.36      1.53 o
   6   3   7        2.29        3.30      1.05 o
   7   3   7       18.81       19.04      1.70 o
 -10   4   7        2.24        4.15      1.00 o
  -9   4   7        0.38        0.19      0.34 o
  -8   4   7        0.15       -0.24      0.28 o
  -7   4   7        0.54       -0.26      0.26 o
  -6   4   7        2.04        2.13      0.30 o
  -5   4   7       28.97       25.52      0.62 o
  -4   4   7        7.53        7.40      0.31 o
  -3   4   7        0.59        0.17      0.19 o
  -2   4   7        0.88        0.19      0.19 o
  -1   4   7       21.88       22.95      0.53 o
   0   4   7       34.85       36.39      0.82 o
   1   4   7        8.91        9.71      0.59 o
   2   4   7        0.00       -0.06      0.36 o
   3   4   7       33.23       35.49      1.27 o
   4   4   7        0.02       -0.21      0.84 o
   5   4   7        8.38        7.58      1.30 o
   6   4   7        2.33        2.14      1.04 o
   7   4   7        0.38        0.42      0.99 o
  -9   5   7        0.00       -0.22      0.33 o
  -8   5   7       11.99       11.98      0.56 o
  -7   5   7        1.29        1.70      0.35 o
  -6   5   7        2.49        2.76      0.36 o
  -5   5   7        3.60        2.68      0.34 o
  -4   5   7        5.29        4.81      0.33 o
  -3   5   7       18.47       15.66      0.47 o
  -2   5   7        4.61        5.80      0.33 o
  -1   5   7        9.26        8.27      0.42 o
   0   5   7       18.24       20.08      0.80 o
   1   5   7        0.24       -0.02      0.39 o
   2   5   7        7.56        7.94      0.71 o
   3   5   7       18.76       19.60      1.38 o
   4   5   7        1.78        1.28      0.78 o
   5   5   7       13.34       15.24      1.71 o
   6   5   7        4.76        5.48      1.35 o
  -9   6   7        3.74        5.25      0.47 o
  -8   6   7        0.30        0.87      0.36 o
  -7   6   7        4.43        3.74      0.41 o
  -6   6   7        7.30        7.20      0.46 o
  -5   6   7        6.38        4.65      0.39 o
  -4   6   7       14.17       12.62      0.59 o
  -3   6   7        0.07        0.31      0.27 o
  -2   6   7        0.43        0.14      0.28 o
  -1   6   7        0.10        0.00      0.32 o
   0   6   7        0.92        1.55      0.55 o
   1   6   7        0.82        1.04      0.55 o
   2   6   7        3.52        2.87      0.90 o
   3   6   7       23.16       25.40      1.41 o
   4   6   7        5.82        7.16      0.95 o
   5   6   7        4.87        4.33      1.34 o
  -8   7   7       13.43       15.95      0.68 o
  -7   7   7        0.03       -0.25      0.41 o
  -6   7   7        0.01       -0.23      0.36 o
  -5   7   7        3.45        4.19      0.48 o
  -4   7   7       27.58       29.65      1.00 o
  -3   7   7       15.02       14.76      0.71 o
  -2   7   7       29.53       32.06      1.02 o
  -1   7   7        6.38        5.74      0.54 o
   0   7   7        7.68        7.38      0.82 o
   1   7   7       15.80       14.61      1.77 o
   2   7   7        2.15        2.82      0.77 o
   3   7   7        1.83        0.70      0.72 o
   4   7   7        1.86        1.16      0.76 o
  -7   8   7        0.02        0.41      0.48 o
  -6   8   7        0.31        0.05      0.41 o
  -5   8   7        2.38        2.00      0.50 o
  -4   8   7       10.56       11.38      0.82 o
  -3   8   7        1.86        2.20      0.56 o
  -2   8   7        0.55        0.76      0.42 o
  -1   8   7       22.91       22.33      1.17 o
   0   8   7       24.08       22.40      1.20 o
   1   8   7        6.09        6.63      0.80 o
   2   8   7        1.39        1.87      0.83 o
   3   8   7        0.19        0.60      0.79 o
  -6   9   7        0.04       -0.24      1.23 o
  -5   9   7        0.86        0.66      0.72 o
  -4   9   7        1.11        1.16      0.79 o
  -3   9   7       11.75       13.74      1.51 o
  -2   9   7        1.21        2.68      0.68 o
  -1   9   7        0.03        0.39      0.64 o
   0   9   7       12.57       12.49      1.04 o
   1   9   7        0.03        0.70      0.73 o
  -1 -11   8        4.04        7.98      1.35 o
   0 -11   8        4.57        5.81      0.95 o
   1 -11   8        0.44       -0.25      0.65 o
   2 -11   8        9.27        9.62      1.25 o
   3 -11   8        5.22        7.55      0.77 o
   4 -11   8        1.00        1.36      0.55 o
   5 -11   8        0.00       -0.60      0.60 o
  -3 -10   8        1.77        0.69      0.79 o
  -2 -10   8        9.32        9.62      1.10 o
  -1 -10   8        0.00        0.41      1.05 o
   0 -10   8        1.18        1.55      0.67 o
   1 -10   8        0.05       -0.03      0.82 o
   2 -10   8        1.58        2.67      0.51 o
   3 -10   8        0.03       -0.10      0.60 o
   4 -10   8        3.13        3.23      0.52 o
   5 -10   8        0.86        0.16      0.42 o
   6 -10   8        0.35        0.11      0.41 o
   7 -10   8        2.71        3.68      0.62 o
  -4  -9   8       18.50       26.56      4.25 o
  -3  -9   8        3.39        4.51      0.87 o
  -2  -9   8        3.89        3.20      0.83 o
  -1  -9   8        0.56        1.15      0.60 o
   0  -9   8       17.10       16.92      1.15 o
   1  -9   8        0.21        0.12      0.53 o
   2  -9   8        0.03        0.26      0.38 o
   3  -9   8       13.28       14.41      0.73 o
   4  -9   8       40.50       42.37      1.18 o
   5  -9   8        5.96        5.35      0.56 o
   6  -9   8       10.59       12.34      0.71 o
   7  -9   8        3.57        5.28      0.60 o
   8  -9   8        4.29        5.74      0.57 o
  -5  -8   8        4.29        2.59      1.21 o
  -4  -8   8       15.37       18.77      1.25 o
  -3  -8   8        0.00       -0.56      0.56 o
  -2  -8   8        0.30       -0.52      0.52 o
  -1  -8   8        3.51        2.34      0.65 o
   0  -8   8        0.90        0.03      0.55 o
   1  -8   8        1.19        1.10      0.83 o
   2  -8   8       50.71       51.76      1.24 o
   3  -8   8       28.15       32.27      0.87 o
   4  -8   8       20.35       22.57      0.87 o
   5  -8   8        0.14        0.34      0.37 o
   6  -8   8       11.93       14.55      0.64 o
   7  -8   8        0.77        0.57      0.36 o
   8  -8   8        1.27        1.62      0.39 o
  -6  -7   8        4.69        4.65      1.29 o
  -5  -7   8        0.21       -0.27      0.61 o
  -4  -7   8       47.11       54.43      1.99 o
  -3  -7   8        0.70        0.67      0.69 o
  -2  -7   8        3.29        3.22      0.74 o
  -1  -7   8        2.25        2.16      0.59 o
   0  -7   8        2.24        2.06      0.57 o
   1  -7   8       23.94       22.33      0.83 o
   2  -7   8       14.49       14.36      0.89 o
   3  -7   8       17.53       17.46      0.63 o
   4  -7   8       26.41       29.09      0.81 o
   5  -7   8        1.77        1.37      0.34 o
   6  -7   8        2.49        2.12      0.37 o
   7  -7   8        1.59        1.23      0.34 o
   8  -7   8        0.10       -0.32      0.32 o
   9  -7   8        1.38        0.77      0.37 o
  -7  -6   8        1.09        1.74      0.92 o
  -6  -6   8        3.34        8.03      1.43 o
  -5  -6   8        1.82        0.63      0.60 o
  -4  -6   8        0.07        0.10      0.55 o
  -3  -6   8        0.00        0.02      0.65 o
  -2  -6   8        5.82        3.26      0.65 o
  -1  -6   8       12.91       10.67      1.30 o
   0  -6   8        0.83        0.22      0.85 o
   1  -6   8       28.01       24.16      0.71 o
   2  -6   8        9.61        9.38      0.46 o
   3  -6   8       16.62       16.46      0.54 o
   4  -6   8        2.55        2.71      0.35 o
   5  -6   8        0.04        0.34      0.25 o
   6  -6   8        1.88        2.77      0.34 o
   7  -6   8        0.12       -0.26      0.26 o
   8  -6   8        1.29        1.05      0.32 o
   9  -6   8        0.00        0.41      0.36 o
  -7  -5   8        6.64        6.20      1.02 o
  -6  -5   8        0.00        0.69      0.85 o
  -5  -5   8       13.16       14.64      1.02 o
  -4  -5   8        0.01        0.01      0.46 o
  -3  -5   8        3.33        2.48      0.59 o
  -2  -5   8        0.91        0.87      0.53 o
  -1  -5   8        5.06        6.28      0.68 o
   0  -5   8       18.10       17.01      0.89 o
   1  -5   8       36.71       37.94      0.83 o
   2  -5   8      105.69      106.29      1.42 o
   3  -5   8       14.70       13.13      0.47 o
   4  -5   8        0.32        0.58      0.23 o
   5  -5   8        3.12        2.76      0.49 o
   6  -5   8       34.20       32.34      0.74 o
   7  -5   8        0.00        0.18      0.28 o
   8  -5   8        1.77        1.41      0.33 o
   9  -5   8        0.08        0.07      0.33 o
  -8  -4   8        0.41        0.81      0.73 o
  -7  -4   8        0.31       -0.22      0.67 o
  -6  -4   8        1.58        2.11      0.76 o
  -5  -4   8        3.40        2.86      1.01 o
  -4  -4   8        2.54        1.03      0.51 o
  -3  -4   8       84.57       70.31      2.00 o
  -2  -4   8      205.54      169.85      3.55 o
  -1  -4   8        9.53       10.41      0.77 o
   0  -4   8       32.27       27.68      0.72 o
   1  -4   8        2.77        2.75      0.26 o
   2  -4   8      302.03      291.19      2.81 o
   3  -4   8       76.87       72.06      0.93 o
   4  -4   8        0.70        0.82      0.24 o
   5  -4   8       17.94       16.37      0.53 o
   6  -4   8        0.50        0.53      0.27 o
   7  -4   8        7.54        5.52      0.40 o
   8  -4   8        0.24        0.31      0.32 o
   9  -4   8        0.02       -0.08      0.40 o
  -8  -3   8        5.50        6.04      0.95 o
  -7  -3   8        0.69        0.66      0.68 o
  -6  -3   8        0.01        0.72      0.75 o
  -5  -3   8        6.81        4.51      0.75 o
  -4  -3   8        1.99        1.78      0.53 o
  -3  -3   8      113.58       94.99      1.71 o
  -2  -3   8       23.40       24.49      0.82 o
  -1  -3   8        6.96        8.10      0.48 o
   0  -3   8        3.46        2.67      0.25 o
   1  -3   8       55.25       54.72      0.80 o
   2  -3   8        6.69        6.74      0.30 o
   3  -3   8        2.99        3.07      0.26 o
   4  -3   8        4.56        4.48      0.30 o
   5  -3   8        0.01       -0.07      0.24 o
   6  -3   8        0.00       -0.04      0.29 o
   7  -3   8        2.77        2.56      0.44 o
   8  -3   8        0.28        0.00      0.48 o
   9  -3   8        5.69        5.49      1.65 o
  -9  -2   8        3.13        2.53      0.78 o
  -8  -2   8        0.43        0.44      0.79 o
  -7  -2   8        0.21        0.84      0.63 o
  -6  -2   8        2.35        1.81      0.59 o
  -5  -2   8       96.11       89.88      1.29 o
  -4  -2   8       38.60       38.52      0.83 o
  -3  -2   8        0.46       -0.38      0.38 o
  -2  -2   8       68.65       64.07      1.14 o
  -1  -2   8       34.64       35.93      0.75 o
   0  -2   8        1.24        0.74      0.23 o
   1  -2   8       58.62       57.66      0.82 o
   2  -2   8        0.01       -0.19      0.19 o
   3  -2   8        0.00        0.37      0.21 o
   4  -2   8       18.28       19.01      0.57 o
   5  -2   8        0.53        0.57      0.34 o
   6  -2   8        0.19        0.36      0.35 o
   7  -2   8        1.37        1.29      0.78 o
   8  -2   8        0.02        0.61      0.56 o
   9  -2   8        1.23        0.62      0.54 o
  -9  -1   8        0.09        0.18      0.62 o
  -8  -1   8        0.43        0.34      0.53 o
  -7  -1   8        3.47        2.84      0.39 o
  -6  -1   8       14.77       15.83      0.60 o
  -5  -1   8        0.00        0.05      0.28 o
  -4  -1   8       87.65       78.38      1.24 o
  -3  -1   8      308.42      292.56      3.43 o
  -2  -1   8        5.16        4.46      0.35 o
  -1  -1   8      161.62      156.94      1.89 o
   0  -1   8       48.27       46.81      0.79 o
   1  -1   8       39.63       39.78      0.72 o
   2  -1   8       24.84       23.18      0.56 o
   3  -1   8       14.91       14.33      0.47 o
   4  -1   8        0.69        0.89      0.35 o
   5  -1   8       22.51       26.78      1.51 o
   6  -1   8        5.52        5.17      0.61 o
   7  -1   8        0.03       -0.42      0.46 o
   8  -1   8        0.19       -0.70      0.74 o
   9  -1   8        0.17        1.01      0.79 o
  -9   0   8        7.62        9.28      0.61 o
  -8   0   8        2.45        2.27      0.39 o
  -7   0   8        0.06        0.35      0.37 o
  -6   0   8        0.03       -0.31      0.31 o
  -5   0   8       15.42       13.68      0.54 o
  -4   0   8       14.48       14.40      0.55 o
  -3   0   8      558.18      538.07      4.98 o
  -2   0   8       44.14       45.19      0.80 o
  -1   0   8      117.16      116.77      1.43 o
   0   0   8       19.07       21.77      0.59 o
   1   0   8       10.45        9.33      0.43 o
   2   0   8        0.00       -0.01      0.23 o
   3   0   8        1.71        1.17      0.31 o
   4   0   8       29.76       29.96      0.91 o
   5   0   8        2.82        2.81      0.54 o
   6   0   8       11.52       11.73      0.82 o
   7   0   8        0.16        0.25      0.68 o
   8   0   8        0.15        0.53      0.61 o
  -9   1   8        4.07        4.67      0.45 o
  -8   1   8        2.80        3.21      0.62 o
  -7   1   8        4.37        4.21      0.46 o
  -6   1   8        7.02        5.05      0.47 o
  -5   1   8       16.73       17.00      0.60 o
  -4   1   8       68.59       68.74      1.05 o
  -3   1   8      108.27      108.63      1.39 o
  -2   1   8      142.45      143.78      1.67 o
  -1   1   8       80.82       82.15      1.23 o
   0   1   8        5.54        5.27      0.33 o
   1   1   8        0.43        0.30      0.23 o
   2   1   8        3.57        4.30      0.34 o
   3   1   8        0.43       -0.07      0.31 o
   4   1   8       21.80       23.83      0.99 o
   5   1   8        0.66        1.21      0.74 o
   6   1   8        0.19        0.04      0.57 o
   7   1   8        0.03        0.62      0.64 o
   8   1   8        0.63        0.69      0.89 o
  -9   2   8        1.41        1.71      0.44 o
  -8   2   8        7.63        9.81      0.58 o
  -7   2   8        2.66        2.98      0.43 o
  -6   2   8        0.17       -0.21      0.35 o
  -5   2   8      123.11      119.96      1.66 o
  -4   2   8      117.03      116.17      1.46 o
  -3   2   8       60.32       58.01      0.94 o
  -2   2   8        9.99        8.27      0.43 o
  -1   2   8       45.50       42.79      0.85 o
   0   2   8       37.34       36.18      0.77 o
   1   2   8        4.25        4.16      0.36 o
   2   2   8        4.98        5.49      0.50 o
   3   2   8        8.77        8.41      0.68 o
   4   2   8        1.46        1.53      0.50 o
   5   2   8        1.72       -0.74      0.74 o
   6   2   8        4.99        5.81      1.31 o
   7   2   8        4.12        4.51      1.19 o
  -9   3   8        8.42        8.55      0.60 o
  -8   3   8        0.79        0.40      0.41 o
  -7   3   8        7.07        8.23      0.55 o
  -6   3   8       50.11       53.46      1.15 o
  -5   3   8       22.29       18.85      0.55 o
  -4   3   8       10.96       10.53      0.44 o
  -3   3   8       77.22       74.87      1.20 o
  -2   3   8       24.46       24.17      0.66 o
  -1   3   8      106.46       96.34      1.40 o
   0   3   8        9.86        7.66      0.48 o
   1   3   8        6.60        7.05      0.60 o
   2   3   8       14.10       14.96      0.73 o
   3   3   8        7.09        6.59      0.65 o
   4   3   8        4.78        4.36      0.61 o
   5   3   8        1.81        0.89      0.68 o
   6   3   8        0.27        0.00      0.92 o
   7   3   8        2.56        2.41      1.10 o
  -9   4   8        3.98        5.60      0.87 o
  -8   4   8        0.54       -0.04      0.39 o
  -7   4   8       21.66       22.57      0.72 o
  -6   4   8        1.71        2.41      0.36 o
  -5   4   8       44.47       45.12      1.06 o
  -4   4   8        2.44        2.91      0.34 o
  -3   4   8        5.43        4.23      0.36 o
  -2   4   8        0.54        0.72      0.29 o
  -1   4   8        5.26        4.98      0.41 o
   0   4   8        3.97        5.01      0.51 o
   1   4   8        2.52        3.11      0.48 o
   2   4   8        0.87        0.02      0.43 o
   3   4   8        0.31        0.21      0.48 o
   4   4   8        1.25        1.24      0.53 o
   5   4   8        2.86        2.84      1.16 o
   6   4   8        7.93        7.72      1.45 o
  -9   5   8        0.24        0.11      0.46 o
  -8   5   8        1.16        0.98      0.42 o
  -7   5   8        3.96        3.27      0.48 o
  -6   5   8        0.87        1.56      0.47 o
  -5   5   8        2.40        2.01      0.56 o
  -4   5   8        6.35        6.15      0.60 o
  -3   5   8       44.89       45.11      1.06 o
  -2   5   8       38.12       37.48      0.91 o
  -1   5   8        2.16        1.91      0.43 o
   0   5   8       12.43       11.66      0.70 o
   1   5   8        2.58        3.35      0.53 o
   2   5   8       23.09       21.70      0.94 o
   3   5   8        1.19        0.09      0.65 o
   4   5   8        1.23        1.03      0.72 o
   5   5   8        9.94        8.10      1.49 o
  -8   6   8        2.85        3.82      0.61 o
  -7   6   8        0.96        0.69      0.59 o
  -6   6   8        0.21        0.73      0.57 o
  -5   6   8        0.71       -0.24      0.57 o
  -4   6   8       14.38       14.28      0.77 o
  -3   6   8        7.40        8.46      0.63 o
  -2   6   8        1.00        1.08      0.53 o
  -1   6   8        9.04        7.72      1.06 o
   0   6   8       11.53       11.26      0.87 o
   1   6   8        2.21        2.20      0.60 o
   2   6   8        6.82        6.82      0.95 o
   3   6   8        0.66        1.39      0.76 o
   4   6   8        1.64        3.12      1.18 o
  -7   7   8        0.43        0.30      0.64 o
  -6   7   8        1.10        1.93      0.54 o
  -5   7   8        0.55        0.36      0.47 o
  -4   7   8        0.07       -0.13      0.70 o
  -3   7   8        4.55        4.22      0.66 o
  -2   7   8       10.23       11.81      0.89 o
  -1   7   8        1.69        1.45      0.61 o
   0   7   8        3.28        2.75      1.23 o
   1   7   8       16.91       17.09      1.09 o
   2   7   8        1.85        0.55      0.73 o
   3   7   8        1.74        2.51      1.50 o
  -6   8   8        0.13       -0.69      0.69 o
  -5   8   8        0.14       -0.14      0.70 o
  -4   8   8        0.01        0.85      0.78 o
  -3   8   8        3.00        4.21      0.92 o
  -2   8   8        5.53        6.64      1.23 o
  -1   8   8       20.73       22.60      1.22 o
   0   8   8        2.11        2.47      0.71 o
   1   8   8        0.00        0.14      0.79 o
  -4   9   8        2.80        1.51      1.60 o
  -3   9   8        0.09       -0.81      1.57 o
  -2   9   8        6.92        5.19      1.32 o
   1 -11   9        0.02        0.07      0.70 o
   2 -11   9        0.80        1.82      0.78 o
   3 -11   9        0.00        0.28      0.53 o
   4 -11   9        0.68        0.24      0.76 o
  -2 -10   9        7.20        8.41      1.12 o
  -1 -10   9        4.70        6.53      1.00 o
   0 -10   9        1.25        0.55      0.82 o
   1 -10   9        0.19       -0.93      0.93 o
   2 -10   9       11.30       11.77      1.12 o
   3 -10   9        0.54        0.53      0.52 o
   4 -10   9        3.87        4.60      0.67 o
   5 -10   9        3.42        4.28      0.78 o
   6 -10   9        1.26        0.51      0.44 o
  -3  -9   9        7.87        9.90      1.68 o
  -2  -9   9       15.44       19.23      1.34 o
  -1  -9   9        5.37        6.42      1.95 o
   0  -9   9        1.96        1.35      0.71 o
   1  -9   9        0.07       -0.10      0.41 o
   2  -9   9        8.07        9.27      0.65 o
   3  -9   9        0.20       -0.18      0.47 o
   4  -9   9        3.22        2.59      0.56 o
   5  -9   9        0.71        1.37      0.46 o
   6  -9   9        5.67        5.48      0.58 o
   7  -9   9        1.86        2.28      0.48 o
  -4  -8   9        1.10        1.05      0.71 o
  -3  -8   9        0.51        0.62      0.67 o
  -2  -8   9       29.65       36.33      1.66 o
  -1  -8   9        1.52        1.23      0.66 o
   0  -8   9        1.20        3.16      0.70 o
   1  -8   9        0.76        1.02      0.48 o
   2  -8   9        1.25        0.36      0.39 o
   3  -8   9        4.38        4.05      0.51 o
   4  -8   9       74.03       78.52      1.64 o
   5  -8   9        7.76        9.10      0.63 o
   6  -8   9        6.59        7.83      0.59 o
   7  -8   9        2.20        2.01      0.69 o
   8  -8   9        0.10        1.36      0.93 o
  -5  -7   9        0.55       -0.95      0.95 o
  -4  -7   9        0.22        1.74      0.97 o
  -3  -7   9        0.03       -0.04      0.59 o
  -2  -7   9        0.04        0.27      0.53 o
  -1  -7   9        0.48        0.69      0.53 o
   0  -7   9        3.70        3.88      0.68 o
   1  -7   9        4.09        3.26      0.45 o
   2  -7   9        0.79        0.11      0.30 o
   3  -7   9        0.63        0.26      0.32 o
   4  -7   9       27.55       29.11      0.95 o
   5  -7   9        0.17        0.09      0.35 o
   6  -7   9       14.45       17.65      0.79 o
   7  -7   9        5.01        6.45      0.52 o
   8  -7   9        1.05        0.48      0.41 o
  -6  -6   9        2.46        1.91      1.12 o
  -5  -6   9        0.47        0.46      0.64 o
  -4  -6   9        0.28        0.10      0.58 o
  -3  -6   9        0.02        0.23      0.55 o
  -2  -6   9        0.71        1.90      0.62 o
  -1  -6   9       18.32       14.52      0.99 o
   0  -6   9        0.53        1.17      0.48 o
   1  -6   9       14.25       15.73      0.66 o
   2  -6   9       18.35       16.90      0.62 o
   3  -6   9        9.78       10.45      0.51 o
   4  -6   9        4.66        5.67      0.54 o
   5  -6   9        1.42        1.32      0.34 o
   6  -6   9        1.16        2.47      0.39 o
   7  -6   9        2.05        1.41      0.37 o
   8  -6   9        0.00        0.33      0.36 o
  -7  -5   9       14.68       21.30      1.57 o
  -6  -5   9        1.20       -0.33      0.75 o
  -5  -5   9        3.87        4.41      0.76 o
  -4  -5   9        8.48        7.00      0.82 o
  -3  -5   9       12.34        9.74      0.89 o
  -2  -5   9       19.04       18.75      3.16 o
  -1  -5   9       70.37       62.76      1.92 o
   0  -5   9       34.06       27.01      1.05 o
   1  -5   9        0.20        0.24      0.29 o
   2  -5   9        2.51        2.44      0.33 o
   3  -5   9       16.03       14.58      0.55 o
   4  -5   9       17.00       14.46      0.58 o
   5  -5   9        0.10        0.29      0.30 o
   6  -5   9        0.01       -0.24      0.31 o
   7  -5   9        2.16        1.60      0.39 o
   8  -5   9        0.12        0.18      0.41 o
  -7  -4   9        0.39        0.30      0.78 o
  -6  -4   9       10.00       20.31      1.43 o
  -5  -4   9        2.98        1.98      0.70 o
  -4  -4   9       13.01       11.84      0.92 o
  -3  -4   9        0.54       -0.46      0.46 o
  -2  -4   9       12.28       13.34      0.96 o
  -1  -4   9       14.38        9.74      0.69 o
   0  -4   9       13.64        9.35      0.57 o
   1  -4   9       29.57       26.11      1.69 o
   2  -4   9        0.02        0.04      0.41 o
   3  -4   9       11.80       11.35      0.50 o
   4  -4   9       31.52       28.94      0.81 o
   5  -4   9        4.76        4.05      0.48 o
   6  -4   9        8.20        8.77      1.01 o
   7  -4   9        0.01        0.16      0.40 o
   8  -4   9        1.22        1.82      0.46 o
  -8  -3   9        4.35        3.65      1.05 o
  -7  -3   9       11.88       11.95      1.20 o
  -6  -3   9        1.77        2.62      0.83 o
  -5  -3   9       17.52       19.56      1.45 o
  -4  -3   9        1.18        0.91      0.49 o
  -3  -3   9        1.22        0.20      0.36 o
  -2  -3   9        7.03        5.86      0.53 o
  -1  -3   9        0.61        0.07      0.37 o
   0  -3   9       19.01       17.61      0.89 o
   1  -3   9       66.47       66.45      1.23 o
   2  -3   9        0.53        0.56      0.37 o
   3  -3   9       58.56       56.75      1.12 o
   4  -3   9       16.32       18.23      0.67 o
   5  -3   9        0.51        0.22      0.38 o
   6  -3   9       26.28       26.48      0.95 o
   7  -3   9        0.04        0.26      0.40 o
   8  -3   9        2.46        2.09      0.47 o
  -8  -2   9        0.03        0.16      0.73 o
  -7  -2   9        0.19       -0.14      0.64 o
  -6  -2   9        3.84        3.88      0.57 o
  -5  -2   9        4.14        4.23      0.43 o
  -4  -2   9        1.03        0.82      0.38 o
  -3  -2   9       76.87       67.72      1.42 o
  -2  -2   9      133.57      124.38      1.87 o
  -1  -2   9      107.39      100.64      2.71 o
   0  -2   9       36.37       36.28      0.99 o
   1  -2   9      116.55      113.09      1.72 o
   2  -2   9      203.97      193.74      3.00 o
   3  -2   9       57.88       60.34      1.30 o
   4  -2   9       10.36       11.02      0.55 o
   5  -2   9        0.27        0.22      0.46 o
   6  -2   9        6.00        5.29      0.57 o
   7  -2   9        2.56        2.39      0.58 o
   8  -2   9        0.06        0.03      0.58 o
  -8  -1   9        0.03       -0.06      0.52 o
  -7  -1   9        7.10        9.52      0.63 o
  -6  -1   9        1.96        2.47      0.68 o
  -5  -1   9        0.55       -0.18      0.46 o
  -4  -1   9       37.34       35.22      0.94 o
  -3  -1   9        0.29       -0.02      0.31 o
  -2  -1   9       38.03       38.97      0.95 o
  -1  -1   9      239.05      234.65      2.96 o
   0  -1   9        0.13        0.33      0.36 o
   1  -1   9      136.74      146.19      2.05 o
   2  -1   9        2.34        3.32      0.38 o
   3  -1   9        3.57        3.69      0.45 o
   4  -1   9        5.30        5.69      0.50 o
   5  -1   9        0.54       -0.39      0.68 o
   6  -1   9        0.00       -0.20      0.55 o
   7  -1   9        0.90        1.50      0.63 o
   8  -1   9        0.30        0.15      0.66 o
  -9   0   9        3.16        3.84      0.84 o
  -8   0   9        0.22        0.12      0.39 o
  -7   0   9        1.63        0.87      0.48 o
  -6   0   9        5.13        4.45      0.57 o
  -5   0   9       20.94       22.21      0.84 o
  -4   0   9       12.63       11.53      0.60 o
  -3   0   9        8.51        6.71      0.45 o
  -2   0   9       22.34       25.35      0.72 o
  -1   0   9      131.44      134.57      1.79 o
   0   0   9       47.54       47.18      1.02 o
   1   0   9        0.00       -0.07      0.49 o
   2   0   9        0.19        0.24      0.30 o
   3   0   9        0.23       -0.12      0.34 o
   4   0   9        1.41        1.10      0.47 o
   5   0   9        4.26        2.43      0.69 o
   6   0   9        3.75        4.16      0.79 o
   7   0   9        0.30       -0.06      0.60 o
   8   0   9        0.62        0.55      0.69 o
  -9   1   9        0.41       -0.11      0.43 o
  -8   1   9        0.01       -0.45      0.45 o
  -7   1   9        1.13        0.27      0.51 o
  -6   1   9        1.28        0.89      0.49 o
  -5   1   9        5.41        4.81      0.49 o
  -4   1   9        4.16        2.95      0.39 o
  -3   1   9       45.46       41.88      0.91 o
  -2   1   9        5.82        5.97      0.43 o
  -1   1   9       52.20       49.50      1.06 o
   0   1   9       17.34       18.30      0.67 o
   1   1   9       24.75       23.87      0.73 o
   2   1   9        8.81        8.13      0.50 o
   3   1   9        0.07       -0.32      0.42 o
   4   1   9        0.04       -0.48      0.48 o
   5   1   9        5.58        6.68      0.91 o
   6   1   9        5.60        6.47      0.92 o
   7   1   9        0.53       -0.22      0.64 o
  -9   2   9        2.29        1.62      0.61 o
  -8   2   9        0.88       -0.04      0.48 o
  -7   2   9        3.04        2.54      0.55 o
  -6   2   9       42.19       43.34      1.10 o
  -5   2   9        0.72        0.90      0.39 o
  -4   2   9      124.25      126.78      1.77 o
  -3   2   9       60.54       53.62      1.05 o
  -2   2   9       24.43       24.91      0.72 o
  -1   2   9        0.17       -0.10      0.28 o
   0   2   9       39.95       38.25      1.10 o
   1   2   9       36.49       36.51      1.07 o
   2   2   9        6.83        7.10      0.56 o
   3   2   9        2.80        3.20      0.56 o
   4   2   9        9.42        8.84      0.76 o
   5   2   9        2.16        2.56      0.76 o
   6   2   9        6.54        6.65      1.12 o
   7   2   9        0.06        0.70      0.97 o
  -8   3   9        8.38        9.41      1.51 o
  -7   3   9       13.16       14.10      0.83 o
  -6   3   9       17.42       17.34      0.86 o
  -5   3   9       19.06       23.02      0.96 o
  -4   3   9       15.72       15.29      0.59 o
  -3   3   9        0.49        0.09      0.29 o
  -2   3   9        0.00       -0.29      0.29 o
  -1   3   9       11.90       12.06      0.57 o
   0   3   9        0.02        0.27      0.37 o
   1   3   9        0.67        0.31      0.39 o
   2   3   9        4.44        5.64      0.57 o
   3   3   9        3.03        2.46      0.72 o
   4   3   9        5.43        4.71      0.67 o
   5   3   9        1.05        0.80      0.72 o
   6   3   9        0.41        0.69      0.95 o
  -8   4   9        0.57        1.38      0.56 o
  -7   4   9        1.34        0.06      0.50 o
  -6   4   9        1.54        1.70      0.55 o
  -5   4   9       38.23       37.55      1.19 o
  -4   4   9        0.22        0.42      0.38 o
  -3   4   9        0.15       -0.16      0.31 o
  -2   4   9        0.08        0.02      0.32 o
  -1   4   9       68.80       65.46      1.47 o
   0   4   9        2.60        2.48      0.47 o
   1   4   9       10.61       11.12      0.95 o
   2   4   9        7.38        7.25      1.02 o
   3   4   9        2.51        1.13      0.81 o
   4   4   9       10.97       11.83      0.91 o
   5   4   9        2.68        5.04      1.35 o
  -8   5   9        0.13       -0.49      0.49 o
  -7   5   9        1.36        1.20      0.56 o
  -6   5   9        5.65        4.69      0.62 o
  -5   5   9        0.43       -0.03      0.46 o
  -4   5   9        0.00       -0.12      0.48 o
  -3   5   9       23.86       20.21      0.86 o
  -2   5   9        0.31        1.60      0.57 o
  -1   5   9        9.79        6.04      0.57 o
   0   5   9        4.20        4.40      0.55 o
   1   5   9        1.52        2.42      0.68 o
   2   5   9        3.61        3.04      0.63 o
   3   5   9        4.40        5.39      1.40 o
   4   5   9        0.87        0.30      0.72 o
  -7   6   9        5.82        6.29      0.73 o
  -6   6   9        5.87        7.40      0.72 o
  -5   6   9        0.90        1.20      0.56 o
  -4   6   9        0.00       -0.20      0.49 o
  -3   6   9        1.35        1.11      0.73 o
  -2   6   9        0.14       -0.46      0.46 o
  -1   6   9        0.58       -0.55      0.55 o
   0   6   9        3.85        4.98      0.85 o
   1   6   9        0.04       -0.57      0.57 o
   2   6   9        1.53        2.31      0.81 o
   3   6   9        0.38        1.20      0.78 o
  -6   7   9        8.91       11.73      1.11 o
  -5   7   9        4.54        4.78      0.74 o
  -4   7   9        0.12        0.99      0.80 o
  -3   7   9        1.42       -0.20      0.75 o
  -2   7   9        0.11        0.02      0.57 o
  -1   7   9        0.89       -0.27      0.60 o
   0   7   9        3.93        5.59      0.81 o
   1   7   9        5.51        5.29      0.96 o
   2   7   9        0.82        1.38      1.38 o
  -4   8   9        0.26        0.07      0.96 o
  -3   8   9        0.52        0.70      0.88 o
  -2   8   9        0.31        0.59      0.62 o
  -1   8   9        0.06       -0.03      0.61 o
   0 -10  10       13.53       14.63      1.05 o
   1 -10  10        2.23        3.41      0.61 o
   2 -10  10        0.17       -0.19      0.50 o
   3 -10  10        1.60        1.98      0.60 o
   4 -10  10        3.94        5.70      1.94 o
  -2  -9  10        0.58       -0.69      0.69 o
  -1  -9  10        6.66        8.85      1.06 o
   0  -9  10       27.50       35.62      1.48 o
   1  -9  10        3.81        4.43      0.58 o
   2  -9  10        2.77        2.44      0.51 o
   3  -9  10        1.03        0.69      0.74 o
   4  -9  10        2.42        2.74      1.16 o
   5  -9  10        1.35        1.00      0.72 o
   6  -9  10       11.16       11.72      0.88 o
  -4  -8  10       21.92       26.56      2.50 o
  -3  -8  10        0.07        0.41      1.45 o
  -2  -8  10        6.40        8.76      1.03 o
  -1  -8  10        0.61        0.24      0.68 o
   0  -8  10        1.00        0.76      0.54 o
   1  -8  10        1.54        1.81      0.60 o
   2  -8  10        3.72        4.58      0.66 o
   3  -8  10        8.30        6.77      0.90 o
   4  -8  10        1.56        2.95      0.79 o
   5  -8  10        0.98        0.99      0.70 o
   6  -8  10       11.01       11.92      1.02 o
   7  -8  10        2.76        4.73      1.21 o
  -5  -7  10        2.75        3.57      1.45 o
  -4  -7  10        8.23       13.19      1.17 o
  -3  -7  10        0.99        0.28      0.64 o
  -2  -7  10        3.97        3.99      0.81 o
  -1  -7  10        7.46        8.55      0.93 o
   0  -7  10        0.00       -0.45      0.45 o
   1  -7  10        0.33       -0.05      0.50 o
   2  -7  10        8.55       10.12      0.78 o
   3  -7  10        4.30        3.40      0.78 o
   4  -7  10        0.14        0.06      0.50 o
   5  -7  10       12.05       12.93      0.87 o
   6  -7  10        1.12        1.42      0.95 o
   7  -7  10        0.69        1.27      0.57 o
  -5  -6  10        1.07        0.94      1.12 o
  -4  -6  10        5.42        5.65      0.86 o
  -3  -6  10        0.02       -0.32      0.58 o
  -2  -6  10        1.43        0.59      1.82 o
  -1  -6  10        5.76        5.19      0.78 o
   0  -6  10        0.05       -0.41      0.41 o
   1  -6  10       17.62       15.36      0.90 o
   2  -6  10        0.93        0.55      0.46 o
   3  -6  10       10.70       13.23      1.62 o
   4  -6  10       26.42       28.48      1.35 o
   5  -6  10        3.15        2.28      0.54 o
   6  -6  10        0.87        0.34      0.48 o
   7  -6  10        0.04       -0.45      0.45 o
  -6  -5  10        0.36        0.90      1.03 o
  -5  -5  10        0.22        0.41      0.91 o
  -4  -5  10       25.12       30.83      1.77 o
  -3  -5  10        0.00        0.11      0.55 o
  -2  -5  10        0.90        0.34      0.53 o
  -1  -5  10       10.75       10.57      0.80 o
   0  -5  10       35.30       35.72      1.27 o
   1  -5  10        6.57        6.77      0.66 o
   2  -5  10       15.44       12.58      0.80 o
   3  -5  10        0.76        0.87      0.40 o
   4  -5  10        0.03        0.39      0.44 o
   5  -5  10        2.03        1.69      0.57 o
   6  -5  10        1.08       -0.06      0.45 o
   7  -5  10        0.39        0.66      0.50 o
   8  -5  10        1.26        2.18      0.70 o
  -7  -4  10        2.14        3.36      0.95 o
  -6  -4  10        0.48        0.86      0.76 o
  -5  -4  10        0.11       -0.40      0.91 o
  -4  -4  10        0.28        0.80      0.58 o
  -3  -4  10        0.14        0.20      0.99 o
  -2  -4  10        5.60        4.63      0.60 o
  -1  -4  10        3.20        2.64      0.46 o
   0  -4  10        2.30        1.07      0.43 o
   1  -4  10       23.32       23.53      0.89 o
   2  -4  10        5.74        5.25      0.45 o
   3  -4  10        4.68        3.55      0.45 o
   4  -4  10        0.75        0.62      0.49 o
   5  -4  10        0.38        0.44      0.46 o
   6  -4  10        1.87        0.38      0.46 o
   7  -4  10        1.02        1.14      0.52 o
   8  -4  10        0.54        0.29      0.51 o
  -7  -3  10        3.75        6.85      2.67 o
  -6  -3  10        0.14        0.22      0.84 o
  -5  -3  10        1.51        1.96      0.60 o
  -4  -3  10        0.90        0.81      0.49 o
  -3  -3  10       33.88       29.04      0.99 o
  -2  -3  10        4.94        5.77      0.50 o
  -1  -3  10       91.66       82.15      1.68 o
   0  -3  10       41.65       39.12      1.12 o
   1  -3  10       35.26       33.81      1.30 o
   2  -3  10        3.67        3.58      0.49 o
   3  -3  10       52.47       53.86      1.29 o
   4  -3  10       26.74       21.54      1.61 o
   5  -3  10        5.64        5.03      0.63 o
   6  -3  10        0.60        0.91      0.50 o
   7  -3  10        0.28       -0.40      0.47 o
   8  -3  10        1.06        0.48      0.53 o
  -7  -2  10       14.68       17.26      1.38 o
  -6  -2  10        0.01        0.16      0.59 o
  -5  -2  10        0.02       -0.07      0.56 o
  -4  -2  10       25.30       28.14      1.04 o
  -3  -2  10        0.04       -0.20      0.38 o
  -2  -2  10        0.74        0.49      0.43 o
  -1  -2  10       10.67       12.15      0.69 o
   0  -2  10       13.17       11.20      0.67 o
   1  -2  10      123.99      127.28      2.63 o
   2  -2  10       29.02       29.49      0.88 o
   3  -2  10       40.21       41.40      1.14 o
   4  -2  10        7.34        7.44      0.75 o
   5  -2  10        6.49        7.20      0.85 o
   6  -2  10        1.08        0.86      0.50 o
   7  -2  10        0.12       -0.02      0.47 o
  -8  -1  10        2.36        2.00      0.76 o
  -7  -1  10       13.36       13.58      0.76 o
  -6  -1  10        3.90        3.96      0.59 o
  -5  -1  10       17.55       20.19      1.49 o
  -4  -1  10        1.06        0.91      0.40 o
  -3  -1  10       21.30       17.80      0.74 o
  -2  -1  10        0.05        0.04      0.36 o
  -1  -1  10       58.78       55.48      1.34 o
   0  -1  10       21.08       24.19      0.92 o
   1  -1  10       10.03       10.71      0.71 o
   2  -1  10       27.76       29.33      0.99 o
   3  -1  10        0.65        0.79      0.41 o
   4  -1  10        2.69        3.35      0.50 o
   5  -1  10        2.54        3.50      0.60 o
   6  -1  10        4.18        3.56      0.62 o
   7  -1  10        2.52        3.00      0.78 o
  -8   0  10        4.82        5.73      0.68 o
  -7   0  10        1.85        1.91      0.56 o
  -6   0  10        0.16       -0.46      0.49 o
  -5   0  10        1.94        1.84      0.47 o
  -4   0  10        8.73        7.97      0.52 o
  -3   0  10       26.79       27.73      0.89 o
  -2   0  10       11.81       11.95      0.61 o
  -1   0  10       63.44       59.55      1.25 o
   0   0  10       60.27       60.05      1.23 o
   1   0  10      161.85      159.46      2.29 o
   2   0  10       80.97       81.07      1.68 o
   3   0  10        9.94        9.52      0.75 o
   4   0  10        0.96        0.15      0.62 o
   5   0  10        2.61        1.77      0.79 o
   6   0  10        0.10       -0.32      0.60 o
   7   0  10        1.09        0.42      0.67 o
  -8   1  10        0.01        0.15      0.51 o
  -7   1  10        1.26        1.25      0.55 o
  -6   1  10        3.00        2.87      0.54 o
  -5   1  10        0.09       -0.18      0.40 o
  -4   1  10        4.62        3.44      0.43 o
  -3   1  10        5.40        5.03      0.48 o
  -2   1  10        0.38        0.06      0.35 o
  -1   1  10       36.46       35.32      0.95 o
   0   1  10        1.39        0.68      0.42 o
   1   1  10       13.99       13.19      0.78 o
   2   1  10        6.74        5.35      0.56 o
   3   1  10       24.18       24.45      1.09 o
   4   1  10        2.19        1.66      0.56 o
   5   1  10        0.29       -0.56      0.56 o
   6   1  10        0.01       -0.62      0.62 o
  -8   2  10        5.32        5.42      0.83 o
  -7   2  10        3.67        3.94      0.64 o
  -6   2  10        6.45        7.57      0.71 o
  -5   2  10       14.43       14.47      0.73 o
  -4   2  10       10.96       11.51      0.58 o
  -3   2  10        0.70        0.52      0.36 o
  -2   2  10        6.14        6.66      0.50 o
  -1   2  10        0.04       -0.41      0.45 o
   0   2  10        0.36       -0.26      0.38 o
   1   2  10        2.31        2.30      0.56 o
   2   2  10        1.25        0.56      0.69 o
   3   2  10        0.01       -0.11      0.49 o
   4   2  10        0.09        0.04      0.50 o
   5   2  10        1.32        2.78      0.81 o
   6   2  10        1.01        1.06      0.79 o
  -8   3  10        0.69        0.83      0.86 o
  -7   3  10        7.16        8.36      0.76 o
  -6   3  10        0.51        0.69      0.52 o
  -5   3  10        5.43        5.49      0.66 o
  -4   3  10        8.76        9.87      0.59 o
  -3   3  10        0.04        0.10      0.33 o
  -2   3  10       17.26       17.29      0.71 o
  -1   3  10        4.91        5.25      0.57 o
   0   3  10        0.56        0.47      0.43 o
   1   3  10       22.73       23.82      0.98 o
   2   3  10        0.31        0.63      0.51 o
   3   3  10        2.73        2.81      0.78 o
   4   3  10        0.55        0.77      0.74 o
   5   3  10        0.10       -0.04      0.69 o
  -7   4  10        2.67        3.08      0.62 o
  -6   4  10        7.35       10.25      0.81 o
  -5   4  10        9.96        8.99      0.86 o
  -4   4  10       33.60       33.44      1.36 o
  -3   4  10        1.58        2.03      0.47 o
  -2   4  10        0.00       -0.38      0.38 o
  -1   4  10        2.84        3.10      0.51 o
   0   4  10        3.39        2.71      0.59 o
   1   4  10       14.90       15.05      0.92 o
   2   4  10        2.81        2.11      0.58 o
   3   4  10        0.41        0.58      0.57 o
   4   4  10        0.35       -0.18      0.70 o
  -7   5  10        8.37       10.30      1.70 o
  -6   5  10       40.50       40.67      1.58 o
  -5   5  10        2.65        3.88      0.73 o
  -4   5  10        5.99        6.65      0.78 o
  -3   5  10        0.03       -0.35      0.50 o
  -2   5  10       19.44       18.55      1.06 o
  -1   5  10        7.46        8.14      0.84 o
   0   5  10        3.04        2.76      0.56 o
   1   5  10        2.64        2.21      0.62 o
   2   5  10        0.10        0.05      0.55 o
   3   5  10        3.79        4.98      0.96 o
  -6   6  10        7.10       10.53      1.23 o
  -5   6  10        1.83        1.10      0.83 o
  -4   6  10        2.26        3.15      1.67 o
  -3   6  10        0.27        0.36      0.82 o
  -2   6  10        0.36        1.05      0.66 o
  -1   6  10        1.42        0.54      0.63 o
   0   6  10        0.68        1.66      0.68 o
   1   6  10        0.79        2.33      0.84 o
   2   6  10        0.72       -0.13      0.72 o
  -4   7  10        2.96        3.92      1.51 o
  -3   7  10        0.54        1.80      0.93 o
  -2   7  10        1.75        2.37      0.71 o
  -1   7  10        0.50        0.08      0.78 o
  -1  -9  11        0.52        0.22      0.80 o
   0  -9  11        0.23        0.76      0.68 o
   1  -9  11        4.84        5.46      0.79 o
   2  -9  11        1.03        0.57      1.57 o
   3  -9  11        0.66        0.34      0.72 o
   4  -9  11        0.01        0.04      0.69 o
  -2  -8  11        0.77        1.61      0.80 o
  -1  -8  11        1.04        0.05      0.60 o
   0  -8  11       16.82       19.19      1.11 o
   1  -8  11        3.16        4.10      0.76 o
   2  -8  11        4.28        5.37      0.75 o
   3  -8  11        4.94        4.31      0.93 o
   4  -8  11        0.40       -0.83      0.83 o
   5  -8  11        4.27        4.53      1.34 o
  -4  -7  11        4.29        6.76      1.15 o
  -3  -7  11        6.97        8.90      1.10 o
  -2  -7  11        2.40        4.15      2.30 o
  -1  -7  11        4.42        7.37      0.84 o
   0  -7  11        3.26        5.20      0.72 o
   1  -7  11        5.71        5.50      0.71 o
   2  -7  11        1.43        1.28      0.88 o
   3  -7  11        0.67        1.40      0.89 o
   4  -7  11        1.11        0.44      1.03 o
   5  -7  11        0.02        0.55      0.67 o
   6  -7  11        5.58        6.71      0.79 o
  -4  -6  11       15.34       20.43      1.41 o
  -3  -6  11        0.15        0.35      0.68 o
  -2  -6  11        6.35        6.86      0.93 o
  -1  -6  11        0.01        0.01      0.49 o
   0  -6  11        0.75       -0.02      0.49 o
   1  -6  11        5.79        5.22      0.78 o
   2  -6  11        5.56        6.23      0.69 o
   3  -6  11        0.01       -0.20      0.61 o
   4  -6  11        2.77        2.83      1.00 o
   5  -6  11        0.02       -0.28      0.81 o
   6  -6  11        0.27        0.34      0.95 o
  -5  -5  11        0.75        3.00      1.32 o
  -4  -5  11        0.71        0.31      0.69 o
  -3  -5  11        3.29        0.84      0.66 o
  -2  -5  11        3.59        2.94      0.61 o
  -1  -5  11        0.17       -0.04      0.48 o
   0  -5  11       11.50       11.47      1.31 o
   1  -5  11        2.29        0.63      0.48 o
   2  -5  11        1.54        0.84      0.59 o
   3  -5  11        0.34        0.60      0.48 o
   4  -5  11        0.10        0.53      0.62 o
   5  -5  11        1.75        2.23      0.60 o
   6  -5  11        2.89        3.03      0.69 o
   7  -5  11        2.57        3.42      0.80 o
  -6  -4  11        6.25        5.81      1.63 o
  -5  -4  11        3.13        1.39      0.86 o
  -4  -4  11        1.70        1.49      0.72 o
  -3  -4  11        4.82        4.23      0.77 o
  -2  -4  11        2.23        2.45      0.51 o
  -1  -4  11        0.79        0.88      0.56 o
   0  -4  11        0.13        0.23      0.43 o
   1  -4  11       10.12        9.63      0.66 o
   2  -4  11        1.57        1.74      0.47 o
   3  -4  11        7.82        9.11      0.65 o
   4  -4  11        5.05        4.77      0.95 o
   5  -4  11        0.20        0.48      0.51 o
   6  -4  11        5.37        6.21      1.23 o
   7  -4  11        0.68        0.03      0.52 o
  -6  -3  11        0.16       -0.73      0.80 o
  -5  -3  11       28.32       32.01      1.95 o
  -4  -3  11       20.98       22.16      1.23 o
  -3  -3  11        0.06        0.24      0.38 o
  -2  -3  11        0.08        0.35      0.38 o
  -1  -3  11       11.44       12.19      0.74 o
   0  -3  11       13.29       16.53      0.81 o
   1  -3  11        0.29        0.29      0.43 o
   2  -3  11       17.60       14.80      0.89 o
   3  -3  11        2.59        1.98      0.62 o
   4  -3  11        0.73        0.17      0.58 o
   5  -3  11        0.00        0.03      0.48 o
   6  -3  11        2.67        3.24      0.66 o
   7  -3  11        0.71        1.13      0.58 o
  -6  -2  11        2.18        3.82      0.67 o
  -5  -2  11        2.84        4.56      0.66 o
  -4  -2  11        1.26        0.45      0.44 o
  -3  -2  11        0.00       -0.14      0.40 o
  -2  -2  11        7.12        6.16      0.59 o
  -1  -2  11        1.93        1.43      0.46 o
   0  -2  11        1.87        1.42      0.45 o
   1  -2  11        4.93        3.13      0.55 o
   2  -2  11        9.72        9.09      0.75 o
   3  -2  11        4.70        5.66      0.91 o
   4  -2  11        0.47       -0.21      0.56 o
   5  -2  11        1.20        0.94      0.67 o
   6  -2  11        0.30        0.08      0.66 o
  -7  -1  11        0.35        0.36      0.52 o
  -6  -1  11        9.89       12.85      0.87 o
  -5  -1  11        0.52       -0.07      0.56 o
  -4  -1  11        0.36        0.24      0.41 o
  -3  -1  11       10.36        9.90      0.67 o
  -2  -1  11       13.07       11.70      0.69 o
  -1  -1  11       13.90       12.19      0.66 o
   0  -1  11       12.78       14.33      0.77 o
   1  -1  11      115.46      117.87      2.19 o
   2  -1  11        9.22        8.47      0.76 o
   3  -1  11      110.83      110.08      3.04 o
   4  -1  11        9.87        9.62      1.01 o
   5  -1  11        0.75        0.92      1.38 o
   6  -1  11        0.31        0.49      0.73 o
  -7   0  11        1.93        2.50      0.72 o
  -6   0  11        0.04        0.17      0.49 o
  -5   0  11        1.26        0.80      0.53 o
  -4   0  11        7.82        7.42      0.60 o
  -3   0  11        1.92        1.51      0.43 o
  -2   0  11       14.63       14.74      0.71 o
  -1   0  11        0.31        0.41      0.38 o
   0   0  11        0.16        0.64      0.38 o
   1   0  11       12.03       12.94      0.77 o
   2   0  11        8.98        9.17      0.79 o
   3   0  11       17.08       19.22      1.05 o
   4   0  11       11.13       11.87      1.13 o
   5   0  11        3.29        2.96      0.81 o
   6   0  11        2.01        0.97      1.19 o
  -7   1  11        1.32        2.07      0.68 o
  -6   1  11        6.08        6.00      0.70 o
  -5   1  11        2.67        2.21      0.63 o
  -4   1  11       54.78       56.64      1.31 o
  -3   1  11       19.74       20.16      0.81 o
  -2   1  11        7.01        7.71      0.56 o
  -1   1  11        3.14        3.08      0.60 o
   0   1  11       22.75       25.30      0.98 o
   1   1  11        0.47        0.25      0.44 o
   2   1  11       15.81       15.00      0.93 o
   3   1  11        0.67        0.39      0.52 o
   4   1  11        0.45       -0.62      0.62 o
   5   1  11        0.05        0.22      0.70 o
  -7   2  11        0.89        0.44      0.80 o
  -6   2  11        7.41        8.54      1.32 o
  -5   2  11       39.77       41.06      1.83 o
  -4   2  11        0.02        0.74      0.46 o
  -3   2  11        4.91        4.01      0.49 o
  -2   2  11        2.38        1.65      0.42 o
  -1   2  11        0.18        0.19      0.42 o
   0   2  11        0.14        0.51      0.44 o
   1   2  11        9.07        9.66      0.73 o
   2   2  11        6.26        6.59      0.82 o
   3   2  11        4.46        5.03      0.73 o
   4   2  11        0.10       -0.36      0.67 o
   5   2  11        1.87        0.93      1.02 o
  -6   3  11        0.42       -0.57      0.57 o
  -5   3  11        5.09        5.55      0.82 o
  -4   3  11        2.57        1.40      0.65 o
  -3   3  11        2.93        3.01      0.47 o
  -2   3  11        1.96        1.94      0.51 o
  -1   3  11        0.94        0.16      0.45 o
   0   3  11        2.58        2.13      0.53 o
   1   3  11        0.02        0.35      0.52 o
   2   3  11        4.50        4.78      0.73 o
   3   3  11       12.39       13.01      0.98 o
   4   3  11        0.16        0.63      0.74 o
  -6   4  11        1.83        4.12      0.78 o
  -5   4  11       30.22       35.81      1.50 o
  -4   4  11       36.98       42.45      1.73 o
  -3   4  11        0.23       -0.15      0.56 o
  -2   4  11        0.61       -0.04      0.67 o
  -1   4  11        9.59       10.41      1.06 o
   0   4  11       18.49       18.40      1.55 o
   1   4  11        0.79        0.67      0.94 o
   2   4  11        3.13        3.79      0.72 o
   3   4  11        0.01       -0.74      1.06 o
  -5   5  11        4.75        4.53      0.82 o
  -4   5  11        0.71        1.81      0.94 o
  -3   5  11        2.59        4.41      1.01 o
  -2   5  11        1.09        1.25      0.62 o
  -1   5  11        2.92        2.52      0.69 o
   0   5  11        0.20       -0.19      0.58 o
   1   5  11        0.53        0.48      0.58 o
  -3   6  11        8.07        8.41      1.90 o
  -2   6  11        1.07        1.81      0.71 o
   0  -8  12        0.56        0.21      0.58 o
   1  -8  12        0.78        1.04      0.64 o
   2  -8  12        0.01        0.87      0.94 o
   3  -8  12        3.22        3.64      0.90 o
  -2  -7  12        3.13        3.82      0.81 o
  -1  -7  12        3.05        2.84      1.04 o
   0  -7  12       10.24       13.33      1.02 o
   1  -7  12        0.03        0.75      0.56 o
   2  -7  12        0.93        0.72      0.59 o
   3  -7  12        6.20        5.22      0.97 o
   4  -7  12        0.04        0.10      1.06 o
  -3  -6  12        3.54        4.08      1.32 o
  -2  -6  12        1.68        2.79      0.71 o
  -1  -6  12        0.44       -0.51      0.55 o
   0  -6  12        6.07        6.21      0.79 o
   1  -6  12        1.85        0.18      0.76 o
   2  -6  12       18.85       21.14      1.87 o
   3  -6  12        1.05        0.58      0.67 o
   4  -6  12        7.72        7.00      0.99 o
   5  -6  12        0.33       -0.57      0.57 o
  -4  -5  12       24.63       37.26      1.93 o
  -3  -5  12        0.61        0.04      0.61 o
  -2  -5  12        1.61        1.70      0.66 o
  -1  -5  12        0.13        0.49      0.86 o
   0  -5  12        0.37       -0.43      0.51 o
   1  -5  12        1.24        2.32      1.16 o
   2  -5  12        8.63        9.01      0.82 o
   3  -5  12        4.11        4.31      0.87 o
   4  -5  12        2.28        2.51      0.84 o
   5  -5  12        5.24        6.29      0.98 o
  -5  -4  12       18.86       19.30      1.61 o
  -4  -4  12        9.26       10.72      1.13 o
  -3  -4  12       11.42       10.94      1.97 o
  -2  -4  12        9.21       11.02      0.81 o
  -1  -4  12        0.48        0.59      0.47 o
   0  -4  12        0.12       -0.40      0.40 o
   1  -4  12        8.94        9.18      0.68 o
   2  -4  12       10.28       11.40      0.74 o
   3  -4  12        1.83        2.01      0.74 o
   4  -4  12        0.34       -0.16      0.61 o
   5  -4  12        0.31       -0.70      0.70 o
  -5  -3  12        2.91        3.31      1.03 o
  -4  -3  12        3.78        2.92      0.72 o
  -3  -3  12        3.34        4.07      0.60 o
  -2  -3  12        3.79        3.56      0.52 o
  -1  -3  12        1.53        0.89      0.49 o
   0  -3  12        4.56        4.83      0.73 o
   1  -3  12        0.35        0.13      0.52 o
   2  -3  12        0.05        0.23      0.52 o
   3  -3  12       13.42       13.75      0.92 o
   4  -3  12        0.03        0.65      0.65 o
   5  -3  12        6.27        5.76      0.94 o
  -5  -2  12       17.76       17.51      0.89 o
  -4  -2  12        0.99        1.18      0.45 o
  -3  -2  12       13.50       17.06      1.09 o
  -2  -2  12        0.17       -0.41      0.41 o
  -1  -2  12        0.32       -0.14      0.42 o
   0  -2  12        3.76        3.26      0.63 o
   1  -2  12        4.49        4.15      0.66 o
   2  -2  12        8.79        8.41      0.80 o
   3  -2  12       13.88       14.18      0.95 o
   4  -2  12        0.16        0.49      0.72 o
   5  -2  12        8.99       10.16      1.12 o
  -6  -1  12        1.83        0.72      0.65 o
  -5  -1  12       29.07       31.32      1.83 o
  -4  -1  12        9.36        8.90      0.68 o
  -3  -1  12        1.87        2.03      0.49 o
  -2  -1  12        0.43       -0.20      0.42 o
  -1  -1  12        0.21       -0.18      0.41 o
   0  -1  12        8.58        7.06      0.59 o
   1  -1  12        0.15        0.87      0.53 o
   2  -1  12        2.97        3.49      0.65 o
   3  -1  12        0.72        1.54      0.62 o
   4  -1  12        0.14        0.64      0.73 o
   5  -1  12        3.84        3.67      1.01 o
  -6   0  12        1.00       -0.05      0.62 o
  -5   0  12        0.43       -0.11      0.52 o
  -4   0  12        0.04       -0.44      0.44 o
  -3   0  12        3.58        2.52      0.51 o
  -2   0  12       21.03       22.96      0.90 o
  -1   0  12        0.09        0.62      0.41 o
   0   0  12        4.52        5.34      0.76 o
   1   0  12        0.61        0.27      0.57 o
   2   0  12       39.42       39.65      1.47 o
   3   0  12        0.13       -0.33      0.54 o
   4   0  12        2.29        0.39      0.72 o
  -6   1  12        1.90       -0.66      1.20 o
  -5   1  12        0.95        0.69      0.55 o
  -4   1  12        7.68        8.55      0.90 o
  -3   1  12        2.56        4.20      0.55 o
  -2   1  12        0.39        0.47      0.41 o
  -1   1  12        1.78        1.30      0.52 o
   0   1  12        1.47        1.50      0.54 o
   1   1  12       11.15       11.61      0.91 o
   2   1  12        2.09        2.55      0.68 o
   3   1  12       10.15        8.35      0.85 o
   4   1  12        0.29       -0.89      0.89 o
  -5   2  12        0.15        0.32      0.65 o
  -4   2  12        3.55        2.45      0.79 o
  -3   2  12       29.05       31.18      1.04 o
  -2   2  12        0.62        0.68      0.48 o
  -1   2  12        0.03        0.67      0.50 o
   0   2  12        4.37        5.23      0.65 o
   1   2  12       11.01       10.92      0.90 o
   2   2  12       12.98       12.53      0.97 o
   3   2  12        0.51       -0.12      0.66 o
  -5   3  12        0.11       -0.71      0.86 o
  -4   3  12       25.64       29.46      1.40 o
  -3   3  12       22.69       25.19      1.29 o
  -2   3  12        0.07        0.42      0.49 o
  -1   3  12        0.13        0.16      0.49 o
   0   3  12        3.46        3.78      0.72 o
   1   3  12        7.12        8.59      0.88 o
   2   3  12        0.56        0.84      0.84 o
  -3   4  12        7.30        7.22      1.20 o
  -2   4  12        4.28        4.27      0.79 o
  -1   4  12        1.42        1.47      0.67 o
   0   4  12        1.54        0.31      0.57 o
  -1  -6  13        0.05        0.04      0.97 o
   0  -6  13        3.58        5.96      0.84 o
   1  -6  13        0.12       -0.51      0.51 o
   2  -6  13        0.31       -0.04      0.74 o
   3  -6  13        3.52        4.77      1.32 o
  -2  -5  13        6.10        9.35      0.97 o
  -1  -5  13       17.77       20.77      1.21 o
   0  -5  13        5.43        7.49      0.85 o
   1  -5  13        3.83        5.61      0.95 o
   2  -5  13        1.09        2.31      0.65 o
   3  -5  13        3.35        3.96      0.94 o
  -3  -4  13        3.48        4.73      0.84 o
  -2  -4  13        0.04       -0.51      0.51 o
  -1  -4  13        0.70        0.78      0.51 o
   0  -4  13        0.27        0.43      0.50 o
   1  -4  13        5.26        5.29      0.67 o
   2  -4  13        6.30        6.33      0.87 o
   3  -4  13        1.77        0.57      0.77 o
   4  -4  13        9.96       10.52      1.17 o
  -3  -3  13        4.02        4.57      0.65 o
  -2  -3  13        0.42        0.95      0.54 o
  -1  -3  13        1.00        2.32      0.57 o
   0  -3  13        0.68        1.02      0.60 o
   1  -3  13        0.15        0.78      0.57 o
   2  -3  13        1.19        1.95      0.66 o
   3  -3  13        0.24       -0.09      1.39 o
   4  -3  13        0.79       -0.39      0.67 o
  -4  -2  13        0.22        0.12      0.65 o
  -3  -2  13       22.74       26.58      1.05 o
  -2  -2  13        1.44        2.69      0.57 o
  -1  -2  13        1.59        1.74      0.54 o
   0  -2  13        0.18        0.62      0.56 o
   1  -2  13        0.75        0.77      0.56 o
   2  -2  13        0.82        0.71      0.84 o
   3  -2  13        8.25        9.44      1.14 o
  -4  -1  13        0.00        0.47      0.57 o
  -3  -1  13        0.17        0.26      0.48 o
  -2  -1  13        0.01        0.12      0.47 o
  -1  -1  13        2.27        1.93      0.50 o
   0  -1  13        0.31        0.89      0.59 o
   1  -1  13        0.18        0.16      0.57 o
   2  -1  13        5.88        3.49      0.70 o
   3  -1  13        8.90        8.69      1.13 o
  -4   0  13        0.38        0.68      0.73 o
  -3   0  13        0.14        0.02      0.46 o
  -2   0  13        3.68        4.96      0.60 o
  -1   0  13        1.90        1.99      0.57 o
   0   0  13        0.36        0.22      0.57 o
   1   0  13        6.27        9.20      0.90 o
   2   0  13        1.68        2.07      0.70 o
  -4   1  13        0.11        0.03      1.30 o
  -3   1  13        9.27       10.35      0.71 o
  -2   1  13        6.03        4.52      0.68 o
  -1   1  13       22.20       22.09      1.06 o
   0   1  13        0.34        0.18      0.75 o
   1   1  13        1.37        1.51      0.65 o
   2   1  13        1.19        0.61      0.62 o
  -3   2  13        1.21        1.53      1.37 o
  -2   2  13        9.58       12.57      0.88 o
  -1   2  13        3.43        4.93      0.69 o
   0   2  13        1.76        1.82      0.65 o
 
